# Supplementary material for: Multiple processes of vocal sensory-motor interaction in primate auditory cortex
Source: Nat Commun. 2024 Apr 10;15:3093. doi: 10.1038/s41467-024-47510-2 (PMC11006904; doi:10.1038/s41467-024-47510-2)
Supplement: Supplementary file 4 — Source Data [file 41467_2024_47510_MOESM4_ESM.xlsx]

## Sheet: Fig1b
Fig1b: Spike Raster plots
Vocal Production Onset Times
Trial	Spike Times re vocal onset (msec)
1	0	41.4474	126	166.167	254.521	292.487	370.441	416.687	496.347	537.547	613.067	653.047	730.627	772.767	839.162	888.047	960.027	1003.69	1074.57	1119.69	1184.4	1235.89	1296.49	1352.45	1415.97	1469.16
2	0	59.3038	125.231	166.844	236.323	279.864	345.395	391.964	459.204	501.144	571.464	614.924	680.69	727.064	791.724	837.964	898.834	948.884	1010.76	1066.52	1129.1	1177.57
3	0	41.32	134.14	174.06	259.1	301.42	381.08	424.98	502.72	546.04	621.6	668.92	743.62	792.28	866.231	917	982.151	1037.44	1100.59	1155.1	1216.51	1276.8	1336.88	1397.44	1459.6	1519.2
4	0	46.3449	135.965	175.665	256.579	301.305	375.765	418.865	486.842	534.685	604.005	646.365	718.085	760.985	829.905	876.485	941.365	989.445	1052.62	1105.26	1167.74	1230.14
5	0	33.6145	127.443	165.475	251.175	288.235	366.115	406.655	479.235	518.015	586.719	628.935	702.139	741.575	814.435	854.555	930.175	971.395	1038.78	1087.41	1149.39	1200.95	1263.57	1312.41	1375.42	1435.55
6	0	212.54	288.094	325.94	402.745	443.32	525.994	565.9	640.645	680.88	757	797.92	870.86	913.22	983	1027.38	1093.34	1138.1	1208.64	1252.5	1323.02	1371.42	1434.6	1492.8	1555.9	1617.12
7	0	39.435	163.743	208.175	307.095	349.755	434.735	478.755	555.735	601.875	681.715	727.835	809.495	858.195	931.015	981.395	1052.51	1108.09	1170.59	1230.33	1291.97	1354.31	1415.37	1476.95
8	0	49.2805	124.962	164.44	240.997	282.82	354.802	396.52	466.374	511.6	579.06	621	691.86	744.68	806.44	848.2	920.36	964.34	1027.54	1082.02	1147.66	1208.18
9	0	66.1	139.605	180.76	259.911	302.64	382.94	423.52	497.2	539.54	607.211	654.04	722.977	771.92	843.42	888.24	958.04	1002.56	1065.74	1117.06	1180.14	1234.02	1292.62	1354.62	1417.58	1463.7
10	0	54.7571	133.577	171.557	255.598	295.657	368.537	414.117	491.137	532.417	604.321	646.777	721.377	764.597	833.477	876.537	943.136	991.437	1048.15	1110	1171	1234.34
11	0	183.1	265.788	300.3	381.823	424.56	504.554	549.5	627.96	670.06	741.42	786.02	852	894.66	967.28	1012.42	1079.72	1130.96	1193.36	1249.68	1312.34	1363.66
12	0	103.16	177.728	214.46	298.36	334.44	413.92	449.8	521.18	563.78	638.54	677.84	751.78	791.06	862.9	903.32	971.68	1012.58	1078.62	1122.62	1187.34	1238.84	1299.38	1351.55
13	0	55.5647	132.545	170.045	250.525	289.485	366.265	408.305	485.885	528.845	599.261	649.065	722.765	768.325	840.065	887.425	957.945	1007.22	1074.4	1128.02	1188.02	1243.52	1302.78	1371.52	1434.67	1480.76
14	0	42.74	118.17	155.66	234.6	271.86	345.1	384.82	456.28	496.72	558.96	606.56	670.802	718.48	783.24	831.6	894.16	945.4	1004.32	1064.58	1133.52	1183.82
15	0	50.9251	124.769	166.005	246.845	285.685	361.034	405.545	481.245	521.505	595.865	637.545	706.14	753.645	825.925	870.485	938.245	983.325	1045.94	1094.69	1158.89	1207.13	1271.67	1325.51	1388.23	1447.69	1518.47	1558.31
16	0	58.1264	132.502	179.066	255.54	301.006	376.386	422.026	489.626	535.606	598.026	645.486	709.966	758.046	816.309	869.006	932.946	983.246	1036.36	1094.45	1147.56	1208.49	1263.93	1321.71	1396.01	1427.81
17	0	137.18	216.576	257.127	345.68	389.4	462.44	507.02	575.48	622.68	685.16	733.92	797	847.36	910.06	959.42	1018.05	1074.88	1132.55	1192.66	1244.66	1314.02	1385.4	1421.46
18	0	42.28	139.601	184.58	263.216	315.54	392.46	437.68	508.022	560.36	628.02	673.62	742.34	791.74	859.476	908.94	973.396	1025.36	1091.72	1145.2	1204.06	1271.84	1324.85	1393.12
19	0	130.22	208.89	245.8	318.077	364.58	439.32	481.48	553.98	596.04	662.7	707.38	773.24	819.68	879.25	930.48	991.52	1041.22	1102.16	1161.04	1232.2	1262.26
20	0	67.5597	134.003	177.68	250.635	295.88	367.64	411.52	478.936	527.2	596.52	642.16	708.16	755.08	819.88	866.22	931.62	982.44	1045.62	1099.14	1159.26	1224.06	1285.98	1338.28
21	0	31.16	270.4	410.14	478.794	526.98	604.86	650.66	724.96	770.54	837.173	890.92	961.16	1008.46	1078.34	1122.4	1184.93	1235.24	1296.43	1350.24	1408.18	1465.76	1519.42	1585.79
22	0	54.4183	129.501	177.058	251.238	294.998	355.148	410.178	472.458	519.458	577.438	628.498	683.098	738.078	782.895	847.718	888.85	981.071
23	0	48.22	129.84	170.62	251.18	293.28	372.26	415.24	490.32	534.68	608.16	653.24	723.6	769.38	838.98	885.96	954.16	1002.64	1069.38	1120.98	1186.94	1236.1	1304.76	1355.24	1419.44	1474.7	1538.18	1604.64	1667.21	1716.82
24	0	34.08	134.36	175.18	262.553	310.56	389.54	433.78	508.109	559.08	629.781	679.02	749.241	800	866.489	921.26	976.66	1037.48	1085.5	1158.24	1207.5	1289.78
25	0	54.3086	140.351	190.309	280.702	331.109	413.449	463.089	536.969	588.649	659.289	715.349	781.629	842.689	906.969	966.089	1025.21	1097.93	1146.97	1224.27	1270.93	1343.61	1389.25	1474.63	1517.93	1580.65
26	0	68.72	142.94	180.02	262.28	304.42	383.46	427.54	500.9	545.1	616.78	661.14	731.86	777.78	846.94	892.66	962.771	1011.44	1075.66	1125.88	1185.62	1237.24	1292.72	1358.64
27	0	91.36	176.24	209.8	298.48	336.32	416.56	456.28	541.02	582.68	659.94	703.7	777.76	823.88	894.1	940.94	1005.26	1055.14	1114.61	1168.8	1228.9	1285.94	1335.46	1395.48
28	0	53.56	135.119	177.32	262.9	303.84	377.424	424.02	501.154	545.46	620.8	665.5	740.2	785.64	855.9	900.08	972.48	1019.04	1089.14	1136.36	1205.32	1255.52	1321.78	1379.48	1434.29	1500
29	0	82.78	162.891	209.6	294.54	339.16	420.42	466.96	542.44	590.18	664.04	712.2	783.22	831.72	903.4	955.56	1020.1	1076.06	1136.44	1201.2	1256.52	1334.6	1403.58	1452.84
30	0	96.691	166.831	208.831	283.991	329.871	407.531	449.431	523.391	566.651	640.591	684.751	751.616	798.051	867.951	913.831	975.82	1029.49	1091.91	1144.95	1207.17	1273.91
31	0	70.9092	145.189	185.929	262.292	306.889	373.961	424.629	495.689	538.169	605.09	653.669	722.469	768.449	831.069	882.929	943.629	999.509	1057.19	1121.37	1166.03	1233.55
32	0	116.083	191.183	235.26	310.874	354.96	423.524	473.94	530.48	584.72	651.171	699.38	759.127	812.66	876.471	932.1	989.121	1057.46	1101.77	1188.61
33	0	58.4571	144.217	184.217	263.523	311.057	383.772	433.197	506.579	552.037	624.269	672.417	739.401	793.137	859.649	915.097	977.339	1034.26	1100.15	1163.98	1200.12	1266.82
34	0	140.82	203.131	247.26	322.12	362.22	439.74	479.66	551.122	600.28	669.697	719.76	788.272	834.58	899.114	949.58	1017.69	1064.5	1128.53	1183.28	1241.95	1308.97
35	0	141.66	210.84	246.6	334.7	374.2	458.4	499.16	574.227	622.76	699.593	747.44	822.4	868.16	942.648	992.7	1055.22	1111.84	1165.24	1243.34	1308.51	1354.56
36	0	50.609	140.813	182.089	262.85	307.329	389.581	430.089	509.389	552.669	629.309	671.029	744.949	789.309	861.769	910.569	977.669	1030.39	1092.61	1156.19	1220.59	1274.35
37	0	37.06	141.073	184.16	278.12	317.58	403.28	443.48	523.21	567.82	652.346	695.04	773.575	820.7	894.805	943.62	1016.03	1065.1	1129.36	1185.44	1248.5	1310.36	1374.98	1442.97
38	0	54.4371	136.477	174.937	263.523	307.317	381.213	431.077	511.696	555.757	626.828	677.217	741.959	791.337	862.208	908.637	967.105	1023.72	1072	1142.98	1192.25	1263.68
39	0	46.7035	146.044	184.184	278.028	323.244	409.876	457.464	541.724	586.264	674.764	717.304	793.956	847.164	925.804	977.244	1049.05	1103.96	1175.17	1235.46	1304.06	1369.76	1433.14	1494.86	1576.45	1602.76
40	0	127.208	207.668	248.288	332.788	374.068	458.688	499.988	573.869	622.488	695.753	744.888	812.558	866.988	929.363	992.728	1053.79	1135.04
41	0	172.486	265.366	304.566	399.508	444.526	528.163	577.846	656.818	709.886	796.926	842.766	917.513	972.026	1052.94	1101.43	1178.21	1234.05	1303.48	1363.57	1432.13	1495.37	1557.4	1627.95	1689.44	1768.91	1833.87	1895.97
42	0	291.051	372.807	415.68	505.38	543.94	636.06	676.44	760.2	804.08	876.424	929.5	1003.46	1049.76	1128.04	1172.44	1243.64	1292.64	1368.74	1413.76	1487.18	1539.64	1607.22	1669.62	1735.68	1814.98
43	0	119.575	200.932	237.852	324.952	368.712	444.137	497.572	565.847	622.252	683.287	742.792	807.133	865.012	922.438	987.232	1032.31	1102.73	1153.05	1224.89
44	0	52.0327	134.368	175.513	261.407	306.473	390.89	432.573	508.156	555.933	627.866	677.353	747.576	791.953	867.286	914.473	982.11	1033.39	1104.26	1157.91	1221.53	1287.49	1329.02	1387.66
45	0	41.5858	134.195	173.966	274.386	313.486	390.005	434.746	507.425	552.526	619.106	665.246	727.026	779.226	834.686	895.766	941.026	1015.87	1079.81	1149.05
46	0	47.3951	137.135	180.115	264.331	317.155	395.045	448.055	519.948	573.615	651.255	700.755	779.775	829.115	903.374	954.375	1024.02	1075.72	1135.75	1190.56	1258.14	1309.88	1369.76	1437.46	1498.85	1562.75
47	0	67.8806	148.481	187.641	261.08	311.801	390.12	435.141	510.157	559.401	627.193	683.021	750.231	797.661	870.268	919.441	984.303	1040.44	1098.34	1167.72	1203.37	1257.39
48	0	60.4113	133.426	175.591	258.491	296.251	378.511	419.311	498.611	538.691	615.191	658.151	737.131	781.571	855.831	903.711	977.511	1027.11	1092.85	1143.01	1207.15	1261.91	1324.11	1391.67	1455.35	1525.24
49	0	156.202	220.356	261.017	339.677	375.717	457.017	496.837	574.6	618.497	691.751	741.057	806.177	857.217	918.577	973.677	1028.72	1098.99
50	0	41.4767	143.756	179.697	273.95	317.117	396.006	439.517	518.063	561.877	638.737	679.657	757.937	802.037	876.037	921.857	995.297	1039.54	1111.24	1157	1222.4	1276.66	1337.92	1402.04	1465.62	1535.2
51	0	49.0043	143.184	182.184	275.084	314.084	400.864	445.564	525.204	568.764	643.704	690.844	763.744	810.544	883.364	932.084	1006.14	1055.4	1122.92	1180.4	1240.74	1306	1368.7	1453.24
52	0	55.6906	141.274	186.171	278.551	323.231	406.411	450.051	533.351	578.111	659.771	707.031	786.051	832.011	910.531	959.051	1033.85	1083.33	1155.49	1208.31	1275.59	1331.07	1393.03	1466.37	1523.03	1595.88
53	0	33.1649	116.882	156.405	243.805	280.885	355.417	400.925	479.455	518.905	593.952	635.645	708.449	751.445	822.946	868.665	942.213	986.305	1051.94	1106.94	1173.59	1229.94	1295.24	1352.49
54	0	105.46	173.805	216.82	293.38	337.26	416.74	456.84	537.58	578.98	659.6	704.52	783.66	830.9	896.95	951.14	1019.37	1074.92	1136.1	1206.94	1270.92	1335.39
55	0	43.7318	133.406	169.372	259.812	293.532	372.807	412.072	489.766	533.012	606.725	647.932	720.029	765.892	829.678	880.012	942.983	1012.43
56	0	38.6613	139.061	174.781	259.349	305.401	382.964	426.481	501.731	547.521	618.075	667.661	739.266	788.001	858.033	908.801	974.377	1030.06	1093.14	1152.08	1216.76	1277.96	1318.48	1376.73
57	0	57.6384	132.978	170.498	251.018	290.538	369.798	411.078	489.938	532.018	611.298	652.778	729.138	771.198	849.378	890.638	960.518	1004.42	1073.14	1119.98	1190.9	1232	1298.34	1350.52	1412.16	1474.22	1545.08	1582.62
58	0	59.9402	136.215	176.46	246.307	292.12	352.666	405.56	457.16	508.18	564.36	622.7	669.92	735.46	775.76	835.95
59	0	124.66	194.62	236.98	310.44	350.06	420.24	464.2	532.89	581.86	650.234	699.92	767.578	819.64	887.269	950.02	1011.65	1058.96
60	0	31.0136	131.034	169.834	255.714	298.014	382.074	420.614	495.383	543.654	617.806	665.454	734.534	786.354	854.109	905.954	970.837	1027.09	1090.41	1150.17	1215.68	1287.87	1358.03	1412.13
61	0	52.1993	129.271	175.359	250.462	305.199	374.879	434.879	497.519	555.739	615.719	673.859	735.319	796.499	850.479	916.299	963.319	1031.84	1084.84	1157.38
62	0	94.667	161.242	206.527	278.509	327.707	403.587	447.187	521.927	566.307	642.367	689.807	762.487	811.107	884.547	935.647	998.107	1055.31	1118.63	1184.89	1245.96	1326.58
63	0	149.896	225.612	263.48	347.3	383.12	459.857	505.18	575.796	624.7	696.468	742.32	810.041	860.74	923.615	978.32	1044.29	1110.18	1181.52	1219.38
64	0	132.58	213.02	254	339.508	384.16	463.392	511.16	583.86	637.42	710.42	764.26	836.78	888.22	961.88	1014.04	1083.22	1134.66	1203.26	1258.48	1323.86	1390.56	1459.85	1509.5
65	0	116.525	192.683	233.54	310.008	355.54	435.566	479.72	544.68	599.66	666.098	713.84	779.306	828.68	888.397	941.28	997.488	1059.52	1106.58	1175.18
66	0	48.6429	136.643	172.963	254.848	298.563	374.308	420.363	499.363	540.363	616.883	658.943	734.163	776.803	852.403	895.683	971.443	1014.96	1090.46	1134.56	1204.4	1256.7	1321.5	1383.8	1448.18	1513.16
67	0	41.5585	146.18	188.538	275.162	324.478	416.978	461.798	543.998	592.278	667.84	722.878	799.688	847.678	917.205	977.238	1046.19	1098.3	1166.57	1220.62	1277.4	1344.62	1411.3	1469.66	1521.99	1596.51
68	0	108.386	200.526	239.206	319.04	364.286	444.271	493.186	575.466	619.046	694.733	744.906	824.026	869.866	942.213	993.606	1061.95	1114.91	1182.15	1243.61	1309.57	1368.59
69	0	43.3057	131.964	168.466	266.726	303.406	385.119	428.146	509.003	555.866	630.194	678.426	756.771	805.426	875.269	924.826	1001.85	1048.25	1117.65	1173.57	1238.84	1300.77	1360.03	1437.29	1510.85	1542.91
70	0	54.6668	129.136	170.867	252.207	294.347	366.947	412.507	481.647	535.707	608.784	656.547	732.649	781.647	853.878	902.187	972.472	1022.89	1096.34	1145.09	1212.3	1269.79	1330.89	1402.59	1467.93	1521.45
71	0	75.9448	148.985	193.945	269.891	320.505	394.275	447.485	523.353	569.865	643.044	692.145	765.082	816.805	884.772	934.685	995.445	1052.28	1108.38	1185.17	1241.5	1297.82
72	0	53.7127	138.504	180.453	263.158	304.993	383.513	424.213	501.385	546.333	622.393	663.553	739.612	783.833	859.053	904.173	982.073	1026.23	1095.55	1147.61	1213.53	1283.13	1343.49	1404.43
73	0	48.9924	134.503	175.712	251.462	297.112	377.193	421.053	494.152	540.936	611.111	656.812	733.918	778.312	850.877	899.152	967.692	1019.43	1084.99	1154.97
74	0	50.6466	134.227	175.347	258.58	302.047	379.617	427.807	504.027	547.327	623.007	667.607	742.067	787.447	858.067	904.807	977.327	1022.35	1096.05	1143.01	1207.59	1259.59	1323.93	1381.25	1442.73	1505.23	1570.73	1620.25
75	0	51.5401	146.468	191.68	280.18	322.72	403.74	447	522.86	567.22	642.92	689.72	763.6	809.22	882.9	930.6	1001.62	1047.88	1121.3	1169.24	1240.74	1290.54	1360.22	1414.08	1470.11	1543.78	1606.72	1654.28
76	0	39.3129	132.733	173.693	258.233	300.733	375.593	419.013	493.393	538.033	608.053	654.233	718.971	766.513	829.013	879.833	933.557	993.273	1050.8	1103.9
77	0	72.9109	144.679	186.451	262.1	302.111	373.23	417.491	492.691	533.891	605.631	647.531	718.431	759.251	824.042	871.991	935.172	981.911	1045.23	1094.61	1155.34	1202.41
78	0	152.96	227.545	268.18	343.503	386.42	464.733	509.12	588.86	632.2	708.58	752.54	817.88	869.06	940.46	986.42	1054.66	1100.66	1171.36	1222.06	1284.36	1341.66	1402.88	1462.54	1537.35	1563.71
79	0	74.1236	151.662	192.704	283.224	321.484	405.324	446.004	523.744	564.224	638.064	681.404	756.404	799.784	872.564	917.944	988.444	1035.66	1103.1	1152.84	1218.12	1270.72	1334.88	1390.18	1449.22	1515.52	1584.03	1617.73
80	0	55.448	140.043	184.708	266.621	310.708	390.505	437.488	516.028	562.148	635.528	680.948	756.771	806.008	879.248	928.928	999.768	1049.89	1115.75	1171.03	1232.09	1301.65	1354.65	1416.95
81	0	45.778	121.153	166.078	250.418	289.298	369.898	409.438	487.978	529.738	608.098	650.378	722.878	764.438	836.458	877.718	946.022	991.938	1064.26	1108.42	1176.12	1224.64	1289.8	1345.28	1406.68	1469.78	1538.9	1569.14
82	0	36.3716	142.832	184.712	273.892	312.372	393.612	434.972	512.032	555.992	629.312	672.732	746.372	790.632	862.188	909.312	971.26	1026.31	1093.89	1142.29	1208.17	1261.41	1325.49	1384.53	1447.67	1512.15	1584.14	1612.59
83	0	34	122.773	166.12	249.42	289.34	369.2	409.42	487.22	529.32	605.34	648.18	721.1	763.28	837.28	879.78	955.08	999.14	1071.16	1114.98	1184.79	1233.64	1302.78	1351.46	1412.88	1472.68	1526.34	1581.76
84	0	342.58	433.04	471.98	560.425	607.44	684.848	733.46	814.78	859.26	933.18	976.94	1049.92	1095.92	1167.46	1213.7	1283.26	1330.18	1401.98	1448.28	1516.48	1567.12	1630.3	1686.3	1745.6	1812.66	1869.83	1909.94
85	0	194.9	275.012	313.6	400	440.34	519.126	563.8	641.183	689.52	763.239	809.46	886.04	934.3	1005.58	1054.98	1123.04	1176.78	1243.2	1299.94	1360.54	1431.98	1498.18	1537.84
86	0	39.46	123.204	169.68	246.319	291.04	365.64	410.3	481.46	525.98	599.2	644.56	714	761.02	827.24	874.3	940.78	991.12	1054.06	1111.02	1170.1	1244.64	1329.73	1349.5
87	0	76.04	153.58	197	275.85	319.12	388.06	432.62	497.4	542.7	599.38	650.38	704.059	765.28	813.939	886.52
Vocal Production Spike Times
Trial	Times re vocal onset (msec)
1	-440.533	-243.333	-209.583	-205.733	-159.433	-146.633	-142.683	-49.2826	-5.88258	3.16742	50.1174	64.4674	311.817	337.667	363.467	439.867	479.617	501.367	665.367	668.267	723.467	809.167	826.617	832.117	836.867	840.117	842.117	927.017	954.917	963.417	1043.17	1046.92	1220.97	1222.67	1247.42	1283.42	1329.67	1331.92	1333.02	1343.67	1391.87	1397.92	1405.67	1411.92	1492.27	1574.17	1649.47	1677.17	1684.52
2	-489.456	-460.606	-414.456	-347.906	-343.106	-325.056	-273.706	-67.8562	-55.7562	62.7438	82.6438	194.394	237.794	427.894	559.894	563.494	565.544	571.894	603.544	755.494	789.244	894.744	986.194	1000.44	1074.54	1148.29	1202.24	1249.54	1404.64	1438.49	1440.54	1441.29	1442.49	1444.89	1470.49	1473.04	1633.79	1642.99	1662.59	1688.14	1886.49
3	-330.82	-330.27	-231.42	-96.87	-16.07	-14.37	55.98	58.13	96.28	117.98	121.03	227.13	244.03	334.28	378.58	380.38	441.68	555.48	573.38	704.83	741.33	800.58	961.43	1012.18	1016.78	1021.18	1021.93	1023.43	1045.68	1050.63	1084.93	1163.78	1193.63	1318.03	1369.23	1371.48	1373.73	1376.33	1378.73	1380.58	1437.88	1505.98	1553.13	1602.08	1623.23	1650.88	1653.28	1656.78	1660.83
4	-470.885	-433.785	-428.335	-365.385	-355.935	-325.785	-319.685	-285.385	-153.185	-145.585	59.1649	68.2649	86.0649	136.615	141.715	143.315	205.315	371.965	479.815	604.115	668.665	701.365	822.515	848.065	866.415	981.665	1032.76	1091.31	1193.36	1199.76	1202.81	1260.16	1273.26	1315.71	1343.66	1461.46	1464.71	1526.66	1551.36	1555.16	1726.26	1820.76	1844.36	1938.76	1966.01	1996.31
5	-462.585	-458.335	-438.485	-427.885	-397.785	-312.735	-288.185	-268.235	-241.635	-241.335	-208.285	-167.985	-163.985	-49.2855	-44.4355	-43.4355	115.915	238.215	302.165	319.265	322.165	335.665	589.265	592.815	687.015	694.415	808.065	880.665	883.615	1242.96	1250.11	1487.16	1509.76	1537.41	1616.81	1618.66	1621.81	1661.56	1740.11	1757.26	1758.76	1834.96	1887.21	1889.76	1899.41	1901.71	1913.76	1963.01	1970.51
6	-397.75	-269.65	-251.95	-162.45	-156.05	-133.15	-90.1	60.95	75.55	84.9	91.6	100.5	101.65	125.6	205.45	303.45	316.9	381.35	474.1	479.65	515.9	603.15	609.65	634.7	637.1	648.3	672.7	714.65	830.8	973.85	977.1	1029.95	1056.95	1063.85	1170.55	1196.5	1320.55	1325.8	1471.9	1598.35	1621.25	1701.6	1815.35	1820.9	1832.5	1838.4	1843	1847.35	1849.45
7	-462.355	-460.305	-440.455	-438.605	-429.155	-408.405	-398.305	-395.905	-394.205	-375.555	-351.755	-347.905	-281.455	-276.005	-222.105	-219.255	-211.705	-92.405	-21.805	-18.055	62.045	214.145	230.895	237.895	296.495	299.295	300.845	309.095	329.945	352.945	430.045	517.745	628.145	749.695	793.395	838.895	857.945	940.995	963.095	963.345	1028.59	1065.44	1086.44	1152.34	1318.44	1318.54	1337.19	1359.09	1364.34
8	-495.32	-492.92	-489.12	-479.97	-477.27	-464.67	-462.12	-459.97	-386.57	-290.02	-31.0195	9.23047	60.0305	113.23	119.43	121.28	174.03	229.03	236.58	349.43	651.43	688.08	691.03	785.38	880.38	1175.68	1241.18	1479.28	1837.18
9	-401.18	-390.38	-356.63	-302.38	-264.78	-179.18	-99.63	-51.78	-46.38	-44.93	-40.63	-38.43	26.77	92.27	150.72	198.62	210.22	263.87	333.42	392.37	408.32	496.02	574.87	581.62	695.97	719.57	744.52	845.22	913.67	953.77	955.47	983.62	1032.37	1124.67	1143.72	1244.97	1313.02	1344.12	1447.97	1460.97	1477.32	1483.47	1485.07	1499.77	1500.07	1502.52	1541.52	1577.47	1625.32
10	-499.173	-422.223	-415.123	-413.023	-331.223	-312.473	-230.023	-226.623	-223.973	-69.1229	-66.4229	-62.6229	18.3271	23.3271	241.327	460.677	483.227	581.527	633.377	701.277	805.877	918.877	919.277	920.777	1031.98	1049.58	1051.63	1054.53	1057.93	1147.43	1200.93	1224.23	1226.33	1230.68	1232.58	1343.28	1388.38	1646.13	1683.28	1689.33	1690.13	1707.08	1721.13	1733.43	1734.93	1772.88	1777.93	1786.78	1792.88
11	-375.4	-326.45	-305.1	-300.3	-297.45	-263.65	-257	-177.7	-169.5	-168.9	-166.95	-135.2	-89.75	-81.45	-78	-76.3	-74.85	-72.65	-70.45	-68.75	-53.45	-49.95	-47.25	-44.85	-35.25	-32.6	-30.5	-19.25	-11.35	2.9	5.15	21.15	68.75	84.05	98.85	129.55	150.45	191.4	260.75	321.8	341.5	359.6	379.95	393.35	449.35	454.05	471.85	528.85	530.85
12	-406.03	-379.68	-365.53	-345.53	-325.28	-320.28	-318.88	-316.63	-313.38	-311.53	-310.03	-226.08	-169.78	-129.98	-118.83	-31.48	-19.98	-7.18	23.92	74.22	174.27	176.77	182.42	200.82	255.12	262.37	286.92	417.02	417.72	451.77	622.37	702.52	783.32	798.97	910.77	975.77	1005.02	1016.12	1101.57	1109.92	1199.22	1277.32	1340.42	1530.17	1562.42	1598.72	1622.52	1878.72	1881.87
13	-466.335	-465.635	-424.185	-362.385	-338.035	-300.735	-207.885	-185.085	-130.285	-8.08525	76.8647	122.315	124.715	126.865	129.465	318.315	357.115	359.215	362.165	364.065	441.815	444.215	445.465	567.215	569.315	809.115	834.115	842.215	928.365	931.365	939.315	1048.26	1075.56	1170.06	1214.76	1219.66	1222.51	1248.31	1299.71	1331.61	1336.36	1349.51	1351.11	1354.21	1403.16	1455.71	1468.06	1471.06	1472.31
14	-479.26	-447.01	-443.46	-402.01	-367.36	-225.66	-222.31	-173.71	-107.46	-105.91	-104.61	-101.16	-95.81	-9.21	58.49	62.09	63.64	74.94	94.44	106.24	135.09	302.44	337.49	391.84	409.69	516.79	518.54	560.34	561.04	630.94	635.74	740.04	749.59	830.94	851.29	956.84	975.04	1203.84	1212.19	1267.84	1348.39	1405.54	1435.24	1552.69	1558.59	1569.64	1911.54	1911.94	1957.04
15	-319.185	-250.985	-201.435	-198.935	-159.035	-112.135	-89.9349	-64.4849	149.015	225.765	325.715	356.565	485.665	608.515	646.115	657.715	701.415	707.315	711.765	913.165	918.315	925.015	932.365	939.815	967.915	1051.52	1053.67	1077.97	1147.62	1248.52	1299.57	1428.52	1447.77	1475.47	1592.42	1598.17	1653.67	1694.92	1707.82	1721.37	1722.87	1724.42	1726.67
16	-497.944	-441.044	-437.194	-435.044	-428.994	-300.144	-267.444	-263.344	-204.844	-190.844	-88.9436	34.3064	34.7564	122.306	167.406	248.356	328.856	330.106	414.656	431.406	444.156	477.256	486.606	557.256	560.706	647.456	674.006	744.456	899.406	904.006	980.606	1066.36	1068.06	1128.46	1240.66	1253.11	1285.36	1353.66	1560.51	1570.61	1573.66	1610.76	1613.91	1616.16	1618.76	1642.41	1643.71	1648.96	1668.61
17	-462.43	-458.88	-447.78	-418.83	-396.08	-394.43	-392.78	-370.13	-259.93	-178.88	-102.93	32.87	182.07	189.37	192.77	197.72	217.32	220.02	221.52	228.22	242.42	244.37	247.57	255.27	289.22	340.62	429.82	440.67	450.22	454.07	458.77	493.42	538.72	541.77	571.17	657.87	717.42	722.57	792.42	940.57	1077.32	1110.02	1217.82	1277.52	1344.87	1383.52	1392.17	1412.22	1439.92
18	-491.73	-442.88	-422.43	-422.23	-329.78	-326.63	-226.18	-133.23	-90.73	-80.23	-35.43	-17.53	6.57	8.97	18.47	74.82	166.57	247.17	298.42	337.77	427.02	476.47	542.22	624.52	629.02	630.22	677.42	702.82	739.92	770.62	868.72	1062.47	1096.32	1142.32	1271.77	1275.37	1281.12	1285.92	1331.87	1335.92	1345.02	1547.02	1689.57	1722.87	1742.12	1745.57	1747.82	1781.27	1787.87
19	-438.43	-432.93	-429.73	-423.93	-390.58	-386.53	-376.73	-360.93	-222.73	-220.68	-213.73	-211.78	-210.48	-101.33	-78.28	-67.43	-59.18	-51.13	-40.23	49.77	70.77	81.22	82.77	110.97	117.97	140.02	141.22	162.57	163.92	219.27	222.82	279.67	285.12	324.77	349.42	354.92	421.57	426.32	452.27	464.77	554.22	581.62	596.12	740.07	754.92	851.47	881.07	882.97	914.97
20	-482.92	-432.82	-370.87	-257.62	-213.02	-127.17	-125.17	-47.4703	-38.1203	104.83	214.08	454.98	481.88	599.28	600.08	602.58	622.13	624.48	628.73	708.73	718.83	799.58	804.68	807.78	819.13	910.88	927.88	957.88	966.38	1035.63	1208.93	1266.08	1363.58	1446.33	1473.68	1477.43	1558.68	1563.78	1638.13	1783.78	1882.33	1904.88	1905.88	1941.73	1988.88
21	-408.26	-200.61	-117.76	-114.61	-19.11	47.04	53.34	62.69	115.04	199.59	201.59	253.19	262.29	267.94	370.69	398.54	400.34	403.94	410.79	432.29	481.84	488.29	509.39	525.59	556.69	585.39	587.64	601.79	637.49	713.79	826.84	830.34	838.49	865.29	874.19	915.89	925.44	988.09	1044.89	1301.99	1331.94	1437.59	1439.64	1439.94	1443.19	1444.59	1448.04	1558.69	1613.44
22	-484.382	-363.732	-229.932	-228.482	-216.582	-197.582	-131.032	-78.3317	-69.2817	-64.1317	-13.0317	61.1683	99.8683	137.168	139.018	140.918	332.218	342.418	343.168	449.568	641.318	770.518	771.368	917.068	921.218	1018.97	1087.77	1124.02	1196.42	1197.37	1243.32	1279.32	1303.82	1308.22	1353.32	1358.37	1431.62	1522.87	1662.07	1713.32	1732.67	1847.47	1869.97	1904.72	1909.97	1910.72
23	-456.06	-279.66	-276.86	-242.61	-167.26	-126.26	16.79	45.19	133.29	192.34	193.59	227.99	359.54	369.19	431.29	434.99	684.84	800.39	802.49	918.59	920.74	1029.19	1041.84	1125.69	1241.74	1389.54	1399.74	1552.44	1588.74	1746.49	1754.69	1767.59	1792.44	1798.34	1804.44	1813.04	1889.19	1890.99	1914.74	1986.44	1991.54	1998.59
24	-489.78	-487.18	-453.88	-419.83	-270.53	-258.78	-207.28	13.67	28.02	63.97	68.12	112.92	118.17	199.52	207.37	210.37	247.32	256.62	273.32	317.22	332.97	606.47	621.07	624.92	643.07	750.42	768.67	835.92	963.32	1022.27	1050.27	1193.97	1195.72	1200.07	1234.07	1240.02	1270.92	1282.62	1328.92	1371.02	1417.82	1465.77	1496.37	1564.07	1624.12	1851.17	1860.92	1871.92	1873.52
25	-434.741	-333.991	-242.341	-238.841	-165.691	-164.191	-158.141	-125.741	-124.241	-121.541	-115.241	-105.941	-92.2414	-88.5414	-14.8914	26.4586	43.3086	96.1586	121.659	124.159	128.909	131.009	132.159	135.909	140.259	185.009	272.409	292.709	313.709	357.409	358.809	360.009	361.459	383.259	403.959	407.209	416.159	422.109	433.059	454.409	481.759	490.909	496.909	498.359	579.809	612.659	794.459	878.509	880.159
26	-491.29	-396.49	-388.04	-372.54	-319.19	-270.29	-211.84	-201.74	-156.04	-136.64	-43.44	-43.24	-28.14	106.21	112.91	134.06	221.11	248.06	249.26	251.36	251.86	254.11	379.11	593.01	715.46	734.51	773.71	933.26	953.06	1014.81	1100.41	1160.56	1170.86	1192.11	1216.81	1222.61	1233.81	1237.81	1354.96	1396.96	1398.71	1421.01	1423.76	1430.41	1455.76	1460.16	1478.66	1483.01	1486.21
27	-379.4	-342.35	-337.45	-274.65	-270	-261.45	-199.65	-122.4	-23	39.95	86.95	92.3	121.5	126.7	162.35	169	240.3	364.8	461.8	508.45	577.4	607.6	610.65	612.05	618.6	710.45	779.15	916.4	934.75	938.25	966.55	994.6	997.45	1038.4	1052.15	1055.2	1057.1	1100.15	1285.25	1421.25	1481.5	1502.85	1601.15	1617.6	1632.05	1682.45	1683.55	1685.75	1794.6
28	-480.82	-458.87	-456.62	-379.42	-198.67	-32.02	-15.97	64.03	126.98	129.43	141.38	147.43	178.48	200.78	214.83	221.78	231.78	338.73	365.58	370.73	411.08	476.38	488.33	490.58	518.13	539.48	568.53	616.53	620.18	624.43	670.68	835.38	838.08	844.73	848.28	849.88	851.68	862.38	884.53	979.53	1066.18	1089.53	1095.28	1124.33	1125.23	1135.98	1141.38	1143.58	1166.48
29	-489.72	-459.72	-323.57	-318.22	-154.37	-70.32	4.43	11.58	142.63	144.28	146.13	148.63	150.13	156.48	281.98	406.98	416.28	450.58	529.33	542.13	588.88	595.18	641.63	667.03	709.48	711.68	740.33	775.98	782.93	873.68	888.88	890.33	994.83	1054.78	1083.13	1115.68	1179.83	1436.78	1451.53	1485.78	1494.68	1508.43	1523.48	1576.43	1865.38	1971.53
30	-492.359	-430.909	-207.359	-204.159	-183.459	-177.509	-175.759	-173.859	-172.359	-138.509	-93.359	-92.809	-85.809	-84.509	-83.709	-68.359	-66.459	-62.459	-47.559	-42.709	-8.00896	91.541	104.441	244.591	278.741	285.141	358.791	376.591	379.891	381.291	449.691	594.141	667.191	750.441	852.991	868.891	925.841	933.691	974.491	977.591	980.741	983.291	1023.94	1129.54	1153.64	1233.84	1346.24	1423.89	1437.29
31	-479.851	-478.651	-408.851	-344.101	-342.551	-334.901	-305.151	-301.901	-94.7008	-39.3008	-10.6508	58.8492	62.5492	64.1992	90.7992	97.9492	160.849	191.799	206.049	211.299	213.099	213.199	286.249	293.949	327.049	335.049	336.249	338.349	433.599	445.899	447.899	518.899	553.299	614.899	617.699	674.749	738.299	779.499	880.199	887.099	892.849	951.749	975.399	1033.3	1042.7	1045.65	1062.4	1066.5	1068.5
32	-474.41	-442.51	-103.11	-78.01	-38.66	-21.56	24.89	75.34	99.14	107.64	120.14	219.99	251.34	253.29	337.64	382.64	384.39	434.04	439.79	483.34	487.59	490.04	494.24	503.89	507.24	507.84	510.29	593.69	598.89	612.84	692.94	702.54	704.74	710.79	714.34	720.49	734.84	738.19	812.39	820.69	821.09	825.54	848.94	933.29	941.69	942.44	1069.49	1079.54	1081.59
33	-444.333	-411.633	-391.233	-376.283	-363.783	-316.083	-293.933	-102.283	-39.7829	-22.1829	-1.73288	137.967	142.867	294.517	619.117	832.367	1006.82	1058.57	1070.52	1081.57	1093.07	1195.77	1198.02	1201.17	1215.37	1229.32	1253.87	1275.57	1334.47	1657.47	1670.02	1704.02	1705.47	1750.87	1752.07	1753.32	1755.57	1759.27	1761.42	1815.37	1819.22	1829.32	1831.12	1835.47	1848.72	1853.97	1856.12	1865.02	1883.32
34	-402.38	-347.58	-168.73	-157.93	-98.23	-95.33	-77.23	-37.73	-29.68	-27.43	66.62	77.12	94.82	97.37	103.92	153.42	165.32	275.37	384.82	390.12	470.17	734.77	750.37	753.42	754.72	872.77	873.52	878.12	978.92	984.87	985.77	988.92	1032.92	1077.77	1078.32	1079.22	1080.42	1082.57	1185.47	1190.62	1232.22	1257.17	1335.42	1341.32	1468.12	1469.82	1480.97	1642.42	1659.87
35	-467.43	-452.83	-360.23	-312.33	-271.03	24.92	36.27	76.62	77.97	81.97	89.62	93.82	350.82	505.37	658.07	660.82	681.62	685.82	691.47	709.52	725.92	732.82	762.62	783.92	881.52	884.97	886.22	954.52	975.92	1000.12	1010.22	1018.17	1019.67	1073.27	1133.17	1137.12	1139.27	1265.77	1280.12	1332.62	1400.22	1421.12	1451.42	1474.62	1585.57	1598.22	1601.52	1602.47	1603.97
36	-398.401	-364.601	-354.351	-347.751	-344.901	-216.801	24.549	76.349	89.099	139.399	142.699	205.099	212.249	249.399	253.799	368.699	377.249	442.949	448.249	456.199	458.099	459.799	471.699	564.999	573.049	594.199	803.199	829.149	830.499	885.149	899.049	932.499	957.849	1046.25	1051.4	1119.65	1172.75	1217.75	1290.7	1294.1	1373.1	1461.1	1477.45	1497	1581.2	1584.9	1666.05	1810.95	1826.6
37	-497.52	-396.82	-314.02	-309.42	-215.32	-98.72	-64.72	-44.62	148.33	329.13	337.88	590.98	778.98	988.23	1001.33	1138.33	1142.33	1164.43	1226.78	1355.23	1377.48	1454.48	1566.18	1574.48	1583.48	1627.83	1646.78	1868.18	1870.13	1882.88	1917.88	1919.78	1925.43
38	-485.133	-412.883	-399.033	-383.183	-254.033	-222.633	-144.583	-128.133	-122.033	64.8171	163.617	199.667	216.917	266.467	329.867	441.067	570.067	589.117	596.567	640.717	703.717	707.667	708.467	710.667	758.117	825.567	831.367	979.217	980.717	982.467	1014.02	1051.67	1053.47	1112.62	1149.32	1155.97	1201.57	1303.22	1333.62	1359.72	1361.57	1548.47	1585.17	1587.02	1588.32	1594.37	1722.97	1743.02	1898.62
39	-487.656	-482.556	-377.156	-373.656	-320.106	-312.606	-232.206	-108.006	-87.0065	-59.6565	19.7935	24.1935	27.7435	62.7435	65.6935	68.1935	73.3435	76.6935	123.744	143.194	206.044	208.094	214.094	217.244	219.094	348.994	352.944	487.344	489.294	496.594	499.594	626.694	629.344	733.044	743.294	761.794	767.394	770.244	823.844	825.744	826.544	856.694	861.794	998.244	1120.09	1121.79	1207.24	1254.44	1259.89
40	-366.442	-340.092	-339.692	-316.492	-301.592	-182.092	-172.492	-115.392	73.9077	74.9077	76.1077	114.358	137.608	220.158	267.158	270.108	283.258	393.258	408.958	659.608	688.158	718.208	791.958	959.008	1030.66	1190.71	1317.21	1616.41	1709.91	1712.41	1734.36	1803.06	1824.31	1967.36
41	-35.6543	-18.2543	21.6457	32.7957	33.9457	40.7457	43.5457	58.5957	60.2957	82.5457	85.6457	86.6957	92.9957	110.096	118.896	121.446	124.046	331.296	336.196	339.996	438.446	453.496	477.146	554.746	589.446	590.446	605.946	749.896	762.246	860.746	971.546	1017	1071.05	1076.55	1117.45	1148.85	1149.55	1239.7	1248.9	1274.4	1275.8	1370.3	1378.2	1379.65	1405.15	1530.6	1533.2	1590.2	1638.1
42	-446.43	-443.53	-293.03	-175.63	-44.53	122.17	129.67	173.92	174.62	314.47	317.67	318.32	336.57	398.37	432.12	484.57	498.07	525.87	544.37	546.12	571.32	580.92	682.57	687.07	700.42	820.52	825.87	913.92	978.12	1078.37	1184.97	1192.57	1302.67	1329.17	1333.37	1410.27	1425.47	1432.22	1441.72	1684.92	1716.87	1832.17	1832.82	1850.82
43	-425.798	-335.848	-333.398	-303.498	-301.148	-284.748	-119.848	-18.3975	-6.49752	4.90248	36.2525	78.0025	85.1025	100.952	125.102	132.552	187.802	196.102	225.552	279.502	389.502	398.152	427.502	467.402	508.652	620.002	626.452	628.502	696.402	710.952	713.302	739.352	742.202	760.352	766.402	774.102	797.752	928.152	930.652	931.802	1015.35	1059.65	1099.65	1132.1	1136.85	1143.55	1146.75	1165.65	1175.75
44	-196.947	-66.6973	19.9027	54.2527	59.5027	61.4527	62.9527	72.9027	74.9027	80.7027	183.003	191.053	207.053	213.953	223.903	230.453	259.103	271.603	370.803	440.103	441.303	445.753	574.203	657.003	680.703	687.553	694.803	798.503	815.603	816.753	853.203	866.903	930.803	933.003	936.953	938.703	940.303	997.103	998.853	1008.35	1042.9	1046.6	1047.8	1056.95	1069.7	1137.9	1208.6	1284.25	1307.75
45	-414.484	-405.084	-252.834	-184.284	-102.984	-0.934161	3.31584	50.7658	64.5158	73.2158	144.666	332.916	362.466	398.516	562.266	586.516	646.116	681.216	806.866	808.966	811.316	812.416	814.766	865.616	898.416	908.516	960.166	970.016	971.916	981.916	1091.32	1181.67	1253.52	1311.47	1315.37	1341.12	1342.92	1373.87	1396.67	1409.12	1429.37	1437.57	1469.92	1480.72	1481.22	1496.67	1522.77	1667.72	1668.67
46	-483.075	-464.675	-460.625	-459.125	-458.425	-407.225	-396.325	-373.025	-367.675	-348.275	-298.925	-280.275	-275.075	-269.675	-162.325	-38.5249	-24.8749	33.1751	89.7251	103.975	114.575	121.725	184.025	191.975	196.875	205.025	259.125	260.225	263.125	269.825	314.075	317.025	319.925	322.825	343.375	345.875	391.575	396.225	450.225	452.875	455.025	577.175	701.575	707.275	710.125	756.475	779.175	811.675	832.475
47	-412.439	-398.589	-392.089	-348.989	-345.489	-339.989	-269.489	-191.939	-91.4894	-72.3394	-60.5894	-42.6894	-32.0394	-12.9894	31.7606	36.7106	80.1106	100.661	108.811	247.261	342.861	346.411	393.761	398.211	399.561	453.011	476.061	477.661	573.061	597.661	605.411	719.811	779.911	881.061	1000.56	1002.31	1197.21	1198.91	1204.26	1212.66	1236.81	1268.16	1296.26	1297.61	1299.91	1308.51	1312.86	1315.56	1344.46
48	-449.679	-427.279	-413.229	-391.829	-360.929	-354.779	-274.229	-250.979	-130.579	-99.3287	-75.3787	-53.2287	-37.7787	-32.2287	-4.72867	66.7713	82.5713	83.9213	88.1213	89.6213	91.7213	147.571	152.521	193.571	237.421	304.171	316.071	387.371	390.771	395.271	448.921	450.621	456.171	458.421	490.771	546.921	549.521	551.271	555.071	672.671	686.071	720.421	746.471	789.121	795.721	799.771	916.221	967.321	991.121
49	-492.943	-477.043	-460.243	-430.493	-237.843	-48.4933	-45.4433	-40.5433	15.2067	85.2567	86.9067	116.057	117.257	123.907	124.907	129.457	131.007	152.357	271.707	410.707	511.957	518.057	529.957	652.707	706.207	809.057	825.507	895.007	1005.51	1120.11	1148.06	1148.96	1151.21	1157.66	1184.76	1226.41	1232.91	1281.56	1339.11	1384.81	1390.21	1463.46	1608.56	1636.61	1642.16	1733.91	1757.01	1783.01	1838.81
50	-430.663	-383.413	-352.863	-314.263	-294.413	-228.463	-225.313	-37.4633	34.8867	37.4867	50.9867	61.9867	71.2867	93.4367	128.437	189.137	198.387	199.537	215.837	237.737	242.737	246.587	332.637	337.687	348.337	459.737	579.637	582.587	700.787	819.187	928.987	1138.19	1169.24	1171.19	1285.44	1286.19	1291.29	1305.09	1305.49	1311.14	1450.99	1474.44	1565.94	1574.34	1605.34	1676.19	1688.04	1697.99	1738.44
51	-480.506	-452.156	-448.606	-373.356	-249.956	-223.556	-187.556	16.6943	48.9443	52.9943	55.5943	60.5443	65.5443	78.2443	88.5443	131.894	202.394	207.894	226.244	227.344	231.794	339.144	343.844	381.794	402.294	448.794	450.694	470.644	508.744	511.844	523.694	588.094	591.294	608.894	633.094	648.644	657.794	694.294	700.994	704.744	773.144	825.194	841.844	876.944	943.094	947.644	949.344	950.044	951.094
52	-482.579	-459.679	-254.129	-192.629	-190.529	-187.079	-185.729	-176.379	-175.579	-173.979	-172.129	-169.979	-161.979	-157.829	-156.029	-69.2794	-67.1794	-64.8294	-56.6294	-52.6794	-46.5794	-42.5794	0.820646	68.5706	74.0206	75.7706	194.121	207.271	215.471	219.471	226.321	281.971	285.221	319.271	323.221	339.671	350.171	352.021	364.321	455.671	458.671	521.771	583.321	604.871	608.221	610.721	662.121	714.121	723.521
53	-407.365	-151.615	-134.265	-120.215	-69.7651	-38.0651	-34.7151	-31.2651	-25.6651	130.285	169.435	233.885	313.535	380.835	383.085	439.835	440.585	492.335	505.735	563.235	580.935	712.435	761.135	767.885	774.385	780.385	793.585	851.435	877.785	885.485	1003.28	1011.93	1019.03	1021.08	1073.78	1188.73	1200.93	1259.53	1261.93	1274.03	1311.53	1321.33	1324.28	1326.38	1357.48	1373.63	1374.58	1471.13	1512.38
54	-433.35	-427.1	-402.35	-388.1	-317.85	-279.3	-272.1	-208.3	-191.75	-80.5	20.1	61.25	66.85	76.95	138.55	142.5	230.05	235.15	243.65	253.8	255.7	370.6	472.7	604	622.7	649.95	653.4	740.9	742.25	758.8	842.7	895.6	955.6	1007.8	1008.4	1030.65	1046.5	1062.85	1069.25	1125.2	1161.7	1165.1	1236.55	1243.7	1252.7	1357.15	1366.6	1407.55	1409.1
55	-453.358	-424.858	-414.158	-375.108	-374.258	-257.008	-248.558	-243.008	-237.458	-233.358	-183.808	-181.358	-157.758	-115.558	-101.908	-37.6582	185.992	189.892	211.192	230.942	240.042	241.192	243.392	272.442	312.092	329.892	332.942	437.992	447.692	476.792	548.092	555.192	574.542	600.142	663.342	683.942	689.642	783.392	788.642	793.792	800.542	898.892	965.142	1025.74	1055.29	1120.54	1146.44	1147.69	1222.09
56	-435.179	-384.479	-362.029	-339.679	-298.879	-245.479	-229.529	-131.179	-118.529	7.42126	41.8713	59.5713	80.6213	105.371	178.971	217.121	314.021	326.021	344.321	377.921	379.121	389.821	394.121	439.421	446.971	460.971	462.271	487.921	556.771	586.871	593.571	645.871	652.171	656.921	688.421	690.021	700.471	802.671	805.771	922.621	930.321	956.371	1053.42	1074.52	1086.72	1196.47	1204.27	1308.57	1318.07
57	-470.332	-458.582	-450.132	-440.132	-406.832	-281.732	-229.582	-89.0816	21.3184	53.6684	116.568	129.218	132.818	347.418	348.368	354.968	357.418	360.818	410.918	419.168	425.518	433.818	512.668	520.868	523.618	587.318	589.218	592.918	599.618	603.718	658.468	668.068	678.468	718.118	775.668	777.868	784.768	797.218	906.168	915.018	981.218	1037.72	1085.82	1088.07	1141.17	1154.07	1220.62	1250.42	1265.72
58	-488.56	-387.16	-372.36	-335.71	-290.61	-259.66	-253.66	-187.61	-179.26	-174.76	-165.31	-161.56	-66.7598	-51.1598	-47.9098	-15.9598	-8.00979	28.9402	64.2402	67.7902	68.9902	143.44	146.74	148.69	149.39	182.14	186.44	211.54	310.39	413.99	420.89	436.14	447.04	517.44	518.99	593.64	594.64	626.79	638.69	644.34	648.49	729.14	741.69	869.89	921.99	1037.44	1045.34	1142.34	1208.69
59	-441.41	-338.61	-329.66	-329.11	-289.41	-285.41	-166.36	-165.66	-145.31	-102.01	-82.71	-27.86	-1.61	26.69	33.49	89.64	132.29	193.74	277.09	303.84	333.44	414.64	521.09	573.94	598.84	623.04	682.09	695.44	699.14	769.54	805.49	918.39	926.84	1022.14	1100.09	1186.14	1198.64	1200.09	1217.89	1219.09	1270.24	1307.04	1332.29	1343.09	1356.39	1380.94	1408.24	1425.44	1435.84
60	-346.226	-344.776	-236.226	-154.026	-125.476	-21.6264	7.52362	39.9736	41.0736	48.3236	50.3236	58.6236	67.7736	82.9236	125.774	183.174	186.274	278.124	300.274	313.074	318.524	344.324	441.324	442.974	503.174	508.624	565.324	574.574	723.424	813.924	819.824	820.924	835.374	890.874	925.824	965.024	989.124	1178.52	1254.47	1282.22	1298.32	1433.37	1435.02	1437.72	1484.72	1556.17	1557.82	1640.02	1682.77
61	-466.131	-460.431	-425.781	-403.131	-392.531	-379.531	-182.531	-77.3807	-69.5807	-61.5307	-28.6307	-8.83073	-2.53073	21.5693	42.9193	49.2193	93.2693	96.2693	116.119	180.119	189.419	209.819	214.269	265.769	306.169	316.869	333.269	426.369	434.169	434.769	444.769	511.069	522.619	551.069	555.419	556.869	558.819	560.469	569.369	570.969	571.919	574.619	584.169	625.519	667.619	672.269	673.919	675.769	681.219
62	-348.663	-330.063	-327.613	-326.663	-281.713	-246.713	-33.213	33.437	46.987	50.237	127.287	137.737	225.487	234.237	270.687	361.737	411.737	412.637	462.637	498.587	514.687	551.037	572.787	585.487	590.287	690.987	700.137	709.537	740.187	823.437	936.237	941.987	948.837	951.287	978.937	1088.54	1193.74	1201.39	1206.79	1355.24	1445.54	1447.44	1456.19	1459.39	1489.44	1567.69	1579.09	1892.64	1897.79
63	-493.68	-467.58	-446.03	-418.23	-392.58	-344.23	-307.58	-305.13	-274.28	-236.33	-196.03	-190.33	-166.63	-120.38	-94.33	10.52	11.72	23.87	58.62	106.67	137.87	140.77	147.02	154.62	210.52	295.62	367.27	518.67	526.87	611.27	636.97	653.52	656.47	661.67	667.17	755.32	755.67	775.12	798.07	898.17	901.87	1059.97	1062.12	1073.57	1080.92	1136.32	1295.62	1322.22	1322.92
64	-470.74	-460.09	-380.64	-377.99	-361.84	-360.79	-352.69	-332.59	-329.44	-324.94	-323.49	-234.69	-70.99	-58.79	-49.54	-47.24	-46.29	-42.54	-38.89	-28.64	-16.09	8.66	23.36	59.86	68.66	72.36	74.41	83.81	94.31	97.51	125.91	313.76	415.51	417.06	467.06	470.06	471.91	560.06	651.06	654.96	724.66	774.66	780.51	1036.76	1134.46	1141.06	1158.11	1223.71	1224.61
65	-457.41	-451.66	-387.46	-272.81	-246.31	-225.51	-181.26	-171.61	-139.36	-126.61	-113.06	-95.96	97.54	107.64	111.99	114.84	141.94	148.14	158.39	241.94	253.04	254.59	255.59	256.24	359.29	376.14	379.09	382.44	423.74	465.94	481.19	521.19	562.59	566.59	567.19	609.49	620.29	622.14	731.24	744.89	775.64	778.14	835.24	845.49	849.19	949.29	981.09	1095.89	1131.04
66	-433.317	-424.917	-358.267	-349.117	-339.717	-292.117	-290.267	-207.567	-144.667	-142.867	-138.567	-131.467	-74.4671	-66.6171	-40.9671	-37.5171	-14.0171	12.8829	51.8329	65.7329	74.3329	83.6829	96.8329	185.033	185.683	206.233	227.383	233.833	308.683	316.083	333.683	337.033	360.383	392.783	627.883	628.683	630.033	639.983	643.133	645.133	678.183	681.833	684.733	725.833	740.683	788.983	792.583	800.433	805.233
67	-298.492	-292.092	-257.842	-228.292	-184.442	-166.692	-141.392	-121.392	-116.942	-106.892	-99.7415	-95.2915	-15.1915	-13.7915	12.7585	43.4085	45.7585	46.3585	47.6085	53.4585	63.5085	95.1085	95.8585	126.758	137.058	140.108	194.658	195.858	202.808	222.808	231.408	254.758	273.508	278.658	308.558	323.208	349.858	383.108	385.458	387.408	411.358	467.058	468.358	476.408	479.458	485.708	495.758	502.558	518.408
68	-400.134	-398.584	-389.734	-81.4844	-57.2344	-39.4844	-15.6844	27.9656	33.2656	36.1156	67.5656	69.7156	71.3656	125.216	134.266	208.066	255.966	264.766	269.366	271.066	276.766	278.266	374.516	434.416	503.466	520.716	572.866	628.316	630.116	642.116	653.716	681.866	683.766	745.016	762.566	1000.67	1006.12	1031.42	1033.92	1128.57	1130.07	1248.27	1250.22	1262.42	1316.32	1319.42	1373.77	1389.62	1537.17
69	-481.234	-475.534	-470.134	-363.534	-282.934	-279.934	-152.784	-140.134	-137.484	-76.5343	-71.2843	-70.1343	-27.8843	-15.4843	-13.6343	-6.63433	-1.13433	34.2657	64.6657	69.2157	190.916	197.866	213.466	217.466	220.866	225.016	307.116	309.766	312.666	328.016	334.166	340.716	439.366	463.216	515.466	562.066	569.316	697.016	697.566	808.016	815.366	821.816	855.566	861.816	933.266	934.566	939.416	941.266	941.916
70	-472.363	-461.013	-429.363	-420.513	-391.913	-309.663	-148.263	-124.813	-80.1132	-69.8132	-27.1132	1.08683	8.53683	9.63683	227.987	228.287	229.687	233.787	235.887	263.037	307.187	474.387	478.537	546.487	558.787	571.687	596.687	669.437	786.937	868.387	879.987	907.937	987.787	989.437	1009.14	1045.99	1058.24	1065.69	1169.14	1177.94	1226.99	1230.94	1280.04	1295.29	1343.59	1359.29	1420.79	1427.94	1441.24
71	-487.765	-473.715	-464.515	-426.415	-422.815	-420.265	-418.915	-412.265	-408.415	-380.015	-358.965	-355.615	-349.465	-331.015	-305.115	-296.315	-229.365	-204.315	-181.865	-117.965	-96.8652	-83.6652	-54.7652	14.0348	17.9848	24.3848	74.4348	92.3848	117.735	182.385	206.835	208.035	209.135	216.585	219.735	241.735	271.585	273.085	329.135	366.185	367.135	377.335	402.885	460.735	515.035	544.385	561.035	574.685	575.085
72	-458.957	-410.707	-397.357	-365.257	-334.907	-296.757	-224.857	-195.107	-184.607	-81.9573	-61.0573	-35.6573	-24.8073	-12.8573	21.2927	34.4927	66.0927	140.443	143.393	144.543	151.643	239.143	243.493	320.443	351.443	477.843	596.243	680.293	701.793	714.343	743.893	806.393	825.243	828.543	857.693	927.193	951.343	1278.24	1281.49	1288.34	1346.64	1351.29	1446.99	1480.64	1540.44	1588.09	1589.89	1606.84	1629.89
73	-397.318	-371.868	-356.418	-296.918	-292.768	-138.968	-137.918	-40.7176	-35.7176	-32.6676	23.3324	103.882	114.282	141.282	145.732	149.782	193.832	198.332	232.332	239.132	252.082	279.982	283.832	343.482	435.982	468.732	471.832	558.632	605.482	699.582	736.832	741.182	794.432	842.382	843.882	844.732	855.882	894.982	910.582	923.882	926.382	927.682	930.782	934.032	935.882	939.982	954.932	1031.03	1077.93
74	-485.023	-403.573	-351.473	-335.773	-274.523	-273.673	-163.323	-130.173	-122.873	-60.5734	30.5766	46.3766	57.1766	70.7766	72.5266	89.0766	94.0266	100.977	102.527	105.577	192.677	216.927	218.827	227.177	304.127	326.077	332.327	340.677	342.327	366.677	376.977	419.277	425.977	493.177	553.977	581.527	585.227	673.027	699.777	763.177	788.527	793.327	833.677	842.377	853.927	921.977	928.777	943.277	1028.28
75	-469.74	-413.34	-326.19	-214.99	-165.54	3.7601	74.4601	93.7601	124.66	207.61	248.81	270.86	364.91	372.71	471.51	473.91	506.41	511.66	518.76	610.76	789.46	831.96	834.21	877.36	905.61	911.36	970.71	1014.31	1081.31	1153.26	1182.26	1192.71	1195.96	1239.56	1244.51	1245.81	1261.81	1266.91	1363.66	1403.86	1406.01	1500.26	1512.06	1525.06	1573.61	1828.46	1875.01	1898.81	1997.86
76	-385.897	-322.397	-247.897	-243.547	-124.847	-108.797	-91.0971	-86.8971	-84.8971	-82.7471	-71.1471	-70.2971	-32.2471	56.0529	60.9529	93.3029	94.6029	207.103	308.903	321.603	324.603	329.603	440.603	494.953	541.553	590.553	647.553	652.603	661.303	666.103	686.603	734.353	739.203	815.803	828.103	908.253	928.653	947.303	953.003	963.753	965.553	1019.25	1024.05	1075.55	1082.2	1135.55	1139.9	1194.6	1212.7
77	-375.269	-352.219	-249.269	-243.269	-241.519	-164.369	-151.019	-134.669	-114.269	-112.069	-109.769	-101.119	-97.7191	-88.0191	-76.2691	-75.2191	-71.2691	-45.6191	-39.2691	46.3309	47.6809	49.4809	74.8809	83.0809	85.2809	107.981	129.381	178.881	217.631	249.881	317.531	323.631	339.681	348.631	378.631	382.181	531.981	534.081	569.281	581.481	691.781	709.231	713.381	802.431	860.681	949.131	965.281	968.081	981.231
78	-494.54	-474.34	-341.39	-322.14	-315.19	-290.54	-274.44	-263.84	-262.94	-258.34	-225.14	-212.94	-195.64	-193.84	-179.54	-150.24	-126.74	-110.19	-72.29	-45.74	-35.09	50.16	61.56	71.81	84.36	92.46	119.46	124.21	154.66	295.61	334.56	351.31	449.76	458.91	510.71	527.36	578.61	580.96	688.16	690.16	690.91	704.76	706.41	709.76	771.76	773.71	792.66	806.31	812.26
79	-69.6264	-23.6264	11.9236	14.2736	49.6236	65.2236	95.9236	150.074	169.074	249.024	294.474	321.124	341.274	347.874	398.024	419.374	453.024	504.574	512.524	549.874	648.474	650.374	660.524	666.524	709.924	731.224	764.774	773.674	834.324	834.624	838.524	854.824	857.774	883.374	885.074	891.974	916.624	996.824	1009.67	1012.57	1032.92	1114.02	1164.82	1229.77	1240.77	1245.12	1293.52	1350.57	1359.57
80	-435.652	-433.702	-387.502	-384.852	-384.152	-383.252	-381.852	-365.652	-360.602	-318.002	-311.052	-308.902	-303.902	-301.952	-301.302	-300.202	-298.052	-293.902	-291.402	-290.052	-287.052	-253.652	-186.502	-155.952	-151.402	-145.002	-139.652	-109.302	-98.152	-32.552	-30.502	38.848	50.548	73.098	75.248	82.048	303.848	331.648	403.898	424.998	527.598	563.798	588.198	666.348	720.448	839.198	847.548	898.848	935.948
81	-413.892	-4.09196	0.358036	18.358	25.358	25.708	36.608	53.058	65.058	66.558	73.808	86.008	156.708	157.408	213.608	325.858	432.008	446.308	534.558	571.908	592.408	624.058	671.958	679.658	708.758	716.708	762.758	786.458	787.158	835.858	863.258	916.958	1027.81	1041.06	1045.86	1046.56	1084.11	1084.41	1128.26	1131.26	1142.36	1184.26	1188.41	1190.96	1199.86	1249.26	1296.56	1317.26	1321.71
82	-307.558	-294.108	-291.608	-285.108	-280.458	-276.858	-259.158	25.3916	54.2916	57.1916	58.6916	73.3416	83.7416	109.392	111.042	133.192	143.742	176.042	193.542	208.692	214.242	255.342	330.342	342.392	383.042	389.592	395.242	401.342	407.692	424.492	437.142	640.242	659.992	695.242	702.442	744.942	810.292	820.792	822.442	907.542	926.892	928.292	930.292	995.492	1148.24	1158.59	1179.79	1280.54	1290.64
83	-457.12	-403.12	-399.92	-391.67	-386.52	-383.12	-378.62	-376.62	-330.27	-251.52	-245.82	-195.17	-190.97	-183.77	-182.67	-171.42	-121.27	-119.42	-117.47	-110.27	-103.12	-93.37	-30.32	15.63	17.03	62.18	69.18	89.08	91.18	97.83	121.23	189.43	194.78	209.38	213.38	214.28	226.78	240.63	243.83	246.28	278.88	316.23	331.63	337.03	348.48	360.33	363.63	365.18	370.38
84	-397.76	-383.11	-363.21	-322.81	-293.01	-168.16	-142.66	-130.81	-127.96	-56.41	-41.26	23.74	27.54	60.64	80.19	81.69	83.74	93.79	96.19	183.54	186.99	190.74	220.94	227.54	407.69	448.69	513.54	516.29	616.49	622.54	623.59	742.19	751.19	863.64	888.24	943.69	986.64	1000.24	1012.89	1102.59	1174.29	1190.34	1193.99	1196.24	1214.79	1225.54	1228.29	1235.84	1260.14
85	-483.34	-477.29	-474.59	-439.04	-302.74	-288.64	-166.24	-109.54	-98.14	-31.94	-27.79	-20.69	70.91	75.81	96.06	115.41	123.16	124.16	131.56	132.91	165.06	167.01	170.91	175.01	186.16	291.26	340.61	520.06	550.26	648.51	752.21	755.31	758.71	893.31	938.61	942.51	1013.61	1059.21	1085.91	1086.86	1096.41	1156.51	1210.26	1230.01	1239.41	1244.16	1251.86	1352.71	1368.01
86	-449.65	-432.3	-428	-420.9	-415.75	-276.9	-257.2	-226.25	-180.8	-77.3	-73.85	-46.5	4.4	47.1	63.95	74.2	119.4	140.75	273.25	276.9	415.15	416.9	430.15	454.15	461.2	476.5	507.3	515.05	547.25	559.1	585.8	707.4	711.2	878.9	906	944.7	972.45	1046.6	1059.55	1081.15	1196.85	1202	1457.85	1583.35	1657.7	1880.6	1899	1985.75	1995.05
87	-371.6	-367.1	-364.75	-355.45	-353.5	-340.65	-292.5	-241.25	-199.35	-125.4	4.9	34.15	51.15	56.35	62.35	64.15	64.95	66.95	75.1	116	187.25	201.6	213.4	216.85	229.8	264.4	273.7	370.65	409.8	449.5	478.5	510.2	516.65	529.6	660.2	670.4	676.4	733.3	765.25	766.75	799.25	957.25	972.6	974.4	1057.3	1070.05	1075.05	1085.4	1087.9
Vocal Playback Onset Times
Trial	Times re vocal onset (msec)
1	0	61.36	148.28	183.02	268.2	307.66	390.7	434.6	517.88	564.78	643.3	693.94	771.26	822.98	897.88	951.1	1028.04	1083.38	1159.22	1216.66	1292.3	1351.5	1420.94	1479.62	1555.36	1614.42	1685.98	1752.1	1822	1891.4	1953.26	2030.68	2095.66	2183.02	2259.94	2386.42
2	0	61.36	148.28	183.02	268.2	307.66	390.7	434.6	517.88	564.78	643.3	693.94	771.26	822.98	897.88	951.1	1028.04	1083.38	1159.22	1216.66	1292.3	1351.5	1420.94	1479.62	1555.36	1614.42	1685.98	1752.1	1822	1891.4	1953.26	2030.68	2095.66	2183.02	2259.94	2386.42
3	0	61.36	148.28	183.02	268.2	307.66	390.7	434.6	517.88	564.78	643.3	693.94	771.26	822.98	897.88	951.1	1028.04	1083.38	1159.22	1216.66	1292.3	1351.5	1420.94	1479.62	1555.36	1614.42	1685.98	1752.1	1822	1891.4	1953.26	2030.68	2095.66	2183.02	2259.94	2386.42
4	0	61.36	148.28	183.02	268.2	307.66	390.7	434.6	517.88	564.78	643.3	693.94	771.26	822.98	897.88	951.1	1028.04	1083.38	1159.22	1216.66	1292.3	1351.5	1420.94	1479.62	1555.36	1614.42	1685.98	1752.1	1822	1891.4	1953.26	2030.68	2095.66	2183.02	2259.94	2386.42
5	0	61.36	148.28	183.02	268.2	307.66	390.7	434.6	517.88	564.78	643.3	693.94	771.26	822.98	897.88	951.1	1028.04	1083.38	1159.22	1216.66	1292.3	1351.5	1420.94	1479.62	1555.36	1614.42	1685.98	1752.1	1822	1891.4	1953.26	2030.68	2095.66	2183.02	2259.94	2386.42
6	0	61.36	148.28	183.02	268.2	307.66	390.7	434.6	517.88	564.78	643.3	693.94	771.26	822.98	897.88	951.1	1028.04	1083.38	1159.22	1216.66	1292.3	1351.5	1420.94	1479.62	1555.36	1614.42	1685.98	1752.1	1822	1891.4	1953.26	2030.68	2095.66	2183.02	2259.94	2386.42
7	0	61.36	148.28	183.02	268.2	307.66	390.7	434.6	517.88	564.78	643.3	693.94	771.26	822.98	897.88	951.1	1028.04	1083.38	1159.22	1216.66	1292.3	1351.5	1420.94	1479.62	1555.36	1614.42	1685.98	1752.1	1822	1891.4	1953.26	2030.68	2095.66	2183.02	2259.94	2386.42
8	0	61.36	148.28	183.02	268.2	307.66	390.7	434.6	517.88	564.78	643.3	693.94	771.26	822.98	897.88	951.1	1028.04	1083.38	1159.22	1216.66	1292.3	1351.5	1420.94	1479.62	1555.36	1614.42	1685.98	1752.1	1822	1891.4	1953.26	2030.68	2095.66	2183.02	2259.94	2386.42
9	0	61.36	148.28	183.02	268.2	307.66	390.7	434.6	517.88	564.78	643.3	693.94	771.26	822.98	897.88	951.1	1028.04	1083.38	1159.22	1216.66	1292.3	1351.5	1420.94	1479.62	1555.36	1614.42	1685.98	1752.1	1822	1891.4	1953.26	2030.68	2095.66	2183.02	2259.94	2386.42
10	0	61.36	148.28	183.02	268.2	307.66	390.7	434.6	517.88	564.78	643.3	693.94	771.26	822.98	897.88	951.1	1028.04	1083.38	1159.22	1216.66	1292.3	1351.5	1420.94	1479.62	1555.36	1614.42	1685.98	1752.1	1822	1891.4	1953.26	2030.68	2095.66	2183.02	2259.94	2386.42
11	0	57.5775	156.583	205.957	298.252	353.077	429.981	491.097	555.495	619.997	669.825	728.417
12	0	57.5775	156.583	205.957	298.252	353.077	429.981	491.097	555.495	619.997	669.825	728.417
13	0	57.5775	156.583	205.957	298.252	353.077	429.981	491.097	555.495	619.997	669.825	728.417
14	0	57.5775	156.583	205.957	298.252	353.077	429.981	491.097	555.495	619.997	669.825	728.417
15	0	57.5775	156.583	205.957	298.252	353.077	429.981	491.097	555.495	619.997	669.825	728.417
16	0	57.5775	156.583	205.957	298.252	353.077	429.981	491.097	555.495	619.997	669.825	728.417
17	0	57.5775	156.583	205.957	298.252	353.077	429.981	491.097	555.495	619.997	669.825	728.417
18	0	57.5775	156.583	205.957	298.252	353.077	429.981	491.097	555.495	619.997	669.825	728.417
19	0	57.5775	156.583	205.957	298.252	353.077	429.981	491.097	555.495	619.997	669.825	728.417
20	0	57.5775	156.583	205.957	298.252	353.077	429.981	491.097	555.495	619.997	669.825	728.417
21	0	52.3744	126.921	177.874	251.761	299.634	377.514	429.154	505.774	560.014	634.974	688.174	765.834	819.474	890.514	945.034	1011.2	1077.85	1136.04	1205.69	1265.04	1337.83
22	0	52.3744	126.921	177.874	251.761	299.634	377.514	429.154	505.774	560.014	634.974	688.174	765.834	819.474	890.514	945.034	1011.2	1077.85	1136.04	1205.69	1265.04	1337.83
23	0	52.3744	126.921	177.874	251.761	299.634	377.514	429.154	505.774	560.014	634.974	688.174	765.834	819.474	890.514	945.034	1011.2	1077.85	1136.04	1205.69	1265.04	1337.83
24	0	52.3744	126.921	177.874	251.761	299.634	377.514	429.154	505.774	560.014	634.974	688.174	765.834	819.474	890.514	945.034	1011.2	1077.85	1136.04	1205.69	1265.04	1337.83
25	0	52.3744	126.921	177.874	251.761	299.634	377.514	429.154	505.774	560.014	634.974	688.174	765.834	819.474	890.514	945.034	1011.2	1077.85	1136.04	1205.69	1265.04	1337.83
26	0	42.8093	130.029	179.449	251.842	300.069	381.167	427.529	506.309	556.569	633.009	687.369	760.064	815.069	891.658	941.569	1014.18	1071.21	1138.96	1205.75	1266.79	1333.59	1390.8	1463.33
27	0	42.8093	130.029	179.449	251.842	300.069	381.167	427.529	506.309	556.569	633.009	687.369	760.064	815.069	891.658	941.569	1014.18	1071.21	1138.96	1205.75	1266.79	1333.59	1390.8	1463.33
28	0	42.8093	130.029	179.449	251.842	300.069	381.167	427.529	506.309	556.569	633.009	687.369	760.064	815.069	891.658	941.569	1014.18	1071.21	1138.96	1205.75	1266.79	1333.59	1390.8	1463.33
29	0	42.8093	130.029	179.449	251.842	300.069	381.167	427.529	506.309	556.569	633.009	687.369	760.064	815.069	891.658	941.569	1014.18	1071.21	1138.96	1205.75	1266.79	1333.59	1390.8	1463.33
30	0	42.8093	130.029	179.449	251.842	300.069	381.167	427.529	506.309	556.569	633.009	687.369	760.064	815.069	891.658	941.569	1014.18	1071.21	1138.96	1205.75	1266.79	1333.59	1390.8	1463.33
31	0	32.94	125.32	155.06	246.321	283.48	370.98	404.7	487.96	523	602.76	639.62	714.9	755.76	825.485	870.24	940.898	986.18	1056.44	1100.26	1165	1214.14	1272.45	1330.26
32	0	32.94	125.32	155.06	246.321	283.48	370.98	404.7	487.96	523	602.76	639.62	714.9	755.76	825.485	870.24	940.898	986.18	1056.44	1100.26	1165	1214.14	1272.45	1330.26
33	0	32.94	125.32	155.06	246.321	283.48	370.98	404.7	487.96	523	602.76	639.62	714.9	755.76	825.485	870.24	940.898	986.18	1056.44	1100.26	1165	1214.14	1272.45	1330.26
34	0	32.94	125.32	155.06	246.321	283.48	370.98	404.7	487.96	523	602.76	639.62	714.9	755.76	825.485	870.24	940.898	986.18	1056.44	1100.26	1165	1214.14	1272.45	1330.26
35	0	32.94	125.32	155.06	246.321	283.48	370.98	404.7	487.96	523	602.76	639.62	714.9	755.76	825.485	870.24	940.898	986.18	1056.44	1100.26	1165	1214.14	1272.45	1330.26
36	0	188.96	299.905	331.58	431.44	463.22	555.592	595.64	668.396	713.54	788.719	833.02	904.029	948.34	1021.85	1066.1	1139.66	1185.88	1252.47	1299.82	1365.27	1416.24	1474.42	1528.44	1583.36	1632.36
37	0	188.96	299.905	331.58	431.44	463.22	555.592	595.64	668.396	713.54	788.719	833.02	904.029	948.34	1021.85	1066.1	1139.66	1185.88	1252.47	1299.82	1365.27	1416.24	1474.42	1528.44	1583.36	1632.36
38	0	188.96	299.905	331.58	431.44	463.22	555.592	595.64	668.396	713.54	788.719	833.02	904.029	948.34	1021.85	1066.1	1139.66	1185.88	1252.47	1299.82	1365.27	1416.24	1474.42	1528.44	1583.36	1632.36
39	0	188.96	299.905	331.58	431.44	463.22	555.592	595.64	668.396	713.54	788.719	833.02	904.029	948.34	1021.85	1066.1	1139.66	1185.88	1252.47	1299.82	1365.27	1416.24	1474.42	1528.44	1583.36	1632.36
40	0	188.96	299.905	331.58	431.44	463.22	555.592	595.64	668.396	713.54	788.719	833.02	904.029	948.34	1021.85	1066.1	1139.66	1185.88	1252.47	1299.82	1365.27	1416.24	1474.42	1528.44	1583.36	1632.36
41	0	89.86	193.555	229.74	328.86	365.16	450.922	490.76	572.22	611.4	690.52	730.78	807.78	850.06	923.155	965.46	1039.84	1088.3	1152.42	1194.84	1262.64	1307.06	1370.22	1417.6	1475.74	1525.12	1587.04	1618.32
42	0	89.86	193.555	229.74	328.86	365.16	450.922	490.76	572.22	611.4	690.52	730.78	807.78	850.06	923.155	965.46	1039.84	1088.3	1152.42	1194.84	1262.64	1307.06	1370.22	1417.6	1475.74	1525.12	1587.04	1618.32
43	0	89.86	193.555	229.74	328.86	365.16	450.922	490.76	572.22	611.4	690.52	730.78	807.78	850.06	923.155	965.46	1039.84	1088.3	1152.42	1194.84	1262.64	1307.06	1370.22	1417.6	1475.74	1525.12	1587.04	1618.32
44	0	89.86	193.555	229.74	328.86	365.16	450.922	490.76	572.22	611.4	690.52	730.78	807.78	850.06	923.155	965.46	1039.84	1088.3	1152.42	1194.84	1262.64	1307.06	1370.22	1417.6	1475.74	1525.12	1587.04	1618.32
45	0	89.86	193.555	229.74	328.86	365.16	450.922	490.76	572.22	611.4	690.52	730.78	807.78	850.06	923.155	965.46	1039.84	1088.3	1152.42	1194.84	1262.64	1307.06	1370.22	1417.6	1475.74	1525.12	1587.04	1618.32
46	0	35.9	120.852	160.88	232.739	271.4	345.46	384.16	484.486	529.72	612.1	654.74	727.625	773.94	852.423	899.02	971.12	1015.5	1080.78	1131.16	1191.08	1246.78	1312.74	1359.46
47	0	35.9	120.852	160.88	232.739	271.4	345.46	384.16	484.486	529.72	612.1	654.74	727.625	773.94	852.423	899.02	971.12	1015.5	1080.78	1131.16	1191.08	1246.78	1312.74	1359.46
48	0	35.9	120.852	160.88	232.739	271.4	345.46	384.16	484.486	529.72	612.1	654.74	727.625	773.94	852.423	899.02	971.12	1015.5	1080.78	1131.16	1191.08	1246.78	1312.74	1359.46
49	0	35.9	120.852	160.88	232.739	271.4	345.46	384.16	484.486	529.72	612.1	654.74	727.625	773.94	852.423	899.02	971.12	1015.5	1080.78	1131.16	1191.08	1246.78	1312.74	1359.46
50	0	35.9	120.852	160.88	232.739	271.4	345.46	384.16	484.486	529.72	612.1	654.74	727.625	773.94	852.423	899.02	971.12	1015.5	1080.78	1131.16	1191.08	1246.78	1312.74	1359.46
51	0	144.38	264.421	296.22	402.3	438.7	532.8	570.06	654.44	694.14	776.48	815.1	894.54	932.54	1011.76	1049.78	1128.44	1167.04	1244.7	1284.98	1357.69	1401.46	1472.35	1517.68	1579.01	1634.6	1699.01	1750.88
52	0	144.38	264.421	296.22	402.3	438.7	532.8	570.06	654.44	694.14	776.48	815.1	894.54	932.54	1011.76	1049.78	1128.44	1167.04	1244.7	1284.98	1357.69	1401.46	1472.35	1517.68	1579.01	1634.6	1699.01	1750.88
53	0	144.38	264.421	296.22	402.3	438.7	532.8	570.06	654.44	694.14	776.48	815.1	894.54	932.54	1011.76	1049.78	1128.44	1167.04	1244.7	1284.98	1357.69	1401.46	1472.35	1517.68	1579.01	1634.6	1699.01	1750.88
54	0	144.38	264.421	296.22	402.3	438.7	532.8	570.06	654.44	694.14	776.48	815.1	894.54	932.54	1011.76	1049.78	1128.44	1167.04	1244.7	1284.98	1357.69	1401.46	1472.35	1517.68	1579.01	1634.6	1699.01	1750.88
55	0	144.38	264.421	296.22	402.3	438.7	532.8	570.06	654.44	694.14	776.48	815.1	894.54	932.54	1011.76	1049.78	1128.44	1167.04	1244.7	1284.98	1357.69	1401.46	1472.35	1517.68	1579.01	1634.6	1699.01	1750.88
56	0	89.86	193.555	229.74	328.86	365.16	450.922	490.76	572.22	611.4	690.52	730.78	807.78	850.06	923.155	965.46	1039.84	1088.3	1152.42	1194.84	1262.64	1307.06	1370.22	1417.6	1475.74	1525.12	1587.04	1618.32
57	0	89.86	193.555	229.74	328.86	365.16	450.922	490.76	572.22	611.4	690.52	730.78	807.78	850.06	923.155	965.46	1039.84	1088.3	1152.42	1194.84	1262.64	1307.06	1370.22	1417.6	1475.74	1525.12	1587.04	1618.32
58	0	89.86	193.555	229.74	328.86	365.16	450.922	490.76	572.22	611.4	690.52	730.78	807.78	850.06	923.155	965.46	1039.84	1088.3	1152.42	1194.84	1262.64	1307.06	1370.22	1417.6	1475.74	1525.12	1587.04	1618.32
59	0	89.86	193.555	229.74	328.86	365.16	450.922	490.76	572.22	611.4	690.52	730.78	807.78	850.06	923.155	965.46	1039.84	1088.3	1152.42	1194.84	1262.64	1307.06	1370.22	1417.6	1475.74	1525.12	1587.04	1618.32
60	0	89.86	193.555	229.74	328.86	365.16	450.922	490.76	572.22	611.4	690.52	730.78	807.78	850.06	923.155	965.46	1039.84	1088.3	1152.42	1194.84	1262.64	1307.06	1370.22	1417.6	1475.74	1525.12	1587.04	1618.32
61	0	89.86	193.555	229.74	328.86	365.16	450.922	490.76	572.22	611.4	690.52	730.78	807.78	850.06	923.155	965.46	1039.84	1088.3	1152.42	1194.84	1262.64	1307.06	1370.22	1417.6	1475.74	1525.12	1587.04	1618.32
62	0	89.86	193.555	229.74	328.86	365.16	450.922	490.76	572.22	611.4	690.52	730.78	807.78	850.06	923.155	965.46	1039.84	1088.3	1152.42	1194.84	1262.64	1307.06	1370.22	1417.6	1475.74	1525.12	1587.04	1618.32
63	0	89.86	193.555	229.74	328.86	365.16	450.922	490.76	572.22	611.4	690.52	730.78	807.78	850.06	923.155	965.46	1039.84	1088.3	1152.42	1194.84	1262.64	1307.06	1370.22	1417.6	1475.74	1525.12	1587.04	1618.32
64	0	89.86	193.555	229.74	328.86	365.16	450.922	490.76	572.22	611.4	690.52	730.78	807.78	850.06	923.155	965.46	1039.84	1088.3	1152.42	1194.84	1262.64	1307.06	1370.22	1417.6	1475.74	1525.12	1587.04	1618.32
65	0	89.86	193.555	229.74	328.86	365.16	450.922	490.76	572.22	611.4	690.52	730.78	807.78	850.06	923.155	965.46	1039.84	1088.3	1152.42	1194.84	1262.64	1307.06	1370.22	1417.6	1475.74	1525.12	1587.04	1618.32
66	0	89.86	193.555	229.74	328.86	365.16	450.922	490.76	572.22	611.4	690.52	730.78	807.78	850.06	923.155	965.46	1039.84	1088.3	1152.42	1194.84	1262.64	1307.06	1370.22	1417.6	1475.74	1525.12	1587.04	1618.32
67	0	89.86	193.555	229.74	328.86	365.16	450.922	490.76	572.22	611.4	690.52	730.78	807.78	850.06	923.155	965.46	1039.84	1088.3	1152.42	1194.84	1262.64	1307.06	1370.22	1417.6	1475.74	1525.12	1587.04	1618.32
68	0	89.86	193.555	229.74	328.86	365.16	450.922	490.76	572.22	611.4	690.52	730.78	807.78	850.06	923.155	965.46	1039.84	1088.3	1152.42	1194.84	1262.64	1307.06	1370.22	1417.6	1475.74	1525.12	1587.04	1618.32
69	0	89.86	193.555	229.74	328.86	365.16	450.922	490.76	572.22	611.4	690.52	730.78	807.78	850.06	923.155	965.46	1039.84	1088.3	1152.42	1194.84	1262.64	1307.06	1370.22	1417.6	1475.74	1525.12	1587.04	1618.32
70	0	89.86	193.555	229.74	328.86	365.16	450.922	490.76	572.22	611.4	690.52	730.78	807.78	850.06	923.155	965.46	1039.84	1088.3	1152.42	1194.84	1262.64	1307.06	1370.22	1417.6	1475.74	1525.12	1587.04	1618.32
71	0	89.86	193.555	229.74	328.86	365.16	450.922	490.76	572.22	611.4	690.52	730.78	807.78	850.06	923.155	965.46	1039.84	1088.3	1152.42	1194.84	1262.64	1307.06	1370.22	1417.6	1475.74	1525.12	1587.04	1618.32
72	0	89.86	193.555	229.74	328.86	365.16	450.922	490.76	572.22	611.4	690.52	730.78	807.78	850.06	923.155	965.46	1039.84	1088.3	1152.42	1194.84	1262.64	1307.06	1370.22	1417.6	1475.74	1525.12	1587.04	1618.32
73	0	89.86	193.555	229.74	328.86	365.16	450.922	490.76	572.22	611.4	690.52	730.78	807.78	850.06	923.155	965.46	1039.84	1088.3	1152.42	1194.84	1262.64	1307.06	1370.22	1417.6	1475.74	1525.12	1587.04	1618.32
74	0	89.86	193.555	229.74	328.86	365.16	450.922	490.76	572.22	611.4	690.52	730.78	807.78	850.06	923.155	965.46	1039.84	1088.3	1152.42	1194.84	1262.64	1307.06	1370.22	1417.6	1475.74	1525.12	1587.04	1618.32
75	0	89.86	193.555	229.74	328.86	365.16	450.922	490.76	572.22	611.4	690.52	730.78	807.78	850.06	923.155	965.46	1039.84	1088.3	1152.42	1194.84	1262.64	1307.06	1370.22	1417.6	1475.74	1525.12	1587.04	1618.32
76	0	89.86	193.555	229.74	328.86	365.16	450.922	490.76	572.22	611.4	690.52	730.78	807.78	850.06	923.155	965.46	1039.84	1088.3	1152.42	1194.84	1262.64	1307.06	1370.22	1417.6	1475.74	1525.12	1587.04	1618.32
77	0	89.86	193.555	229.74	328.86	365.16	450.922	490.76	572.22	611.4	690.52	730.78	807.78	850.06	923.155	965.46	1039.84	1088.3	1152.42	1194.84	1262.64	1307.06	1370.22	1417.6	1475.74	1525.12	1587.04	1618.32
78	0	89.86	193.555	229.74	328.86	365.16	450.922	490.76	572.22	611.4	690.52	730.78	807.78	850.06	923.155	965.46	1039.84	1088.3	1152.42	1194.84	1262.64	1307.06	1370.22	1417.6	1475.74	1525.12	1587.04	1618.32
79	0	89.86	193.555	229.74	328.86	365.16	450.922	490.76	572.22	611.4	690.52	730.78	807.78	850.06	923.155	965.46	1039.84	1088.3	1152.42	1194.84	1262.64	1307.06	1370.22	1417.6	1475.74	1525.12	1587.04	1618.32
80	0	89.86	193.555	229.74	328.86	365.16	450.922	490.76	572.22	611.4	690.52	730.78	807.78	850.06	923.155	965.46	1039.84	1088.3	1152.42	1194.84	1262.64	1307.06	1370.22	1417.6	1475.74	1525.12	1587.04	1618.32
81	0	89.86	193.555	229.74	328.86	365.16	450.922	490.76	572.22	611.4	690.52	730.78	807.78	850.06	923.155	965.46	1039.84	1088.3	1152.42	1194.84	1262.64	1307.06	1370.22	1417.6	1475.74	1525.12	1587.04	1618.32
82	0	89.86	193.555	229.74	328.86	365.16	450.922	490.76	572.22	611.4	690.52	730.78	807.78	850.06	923.155	965.46	1039.84	1088.3	1152.42	1194.84	1262.64	1307.06	1370.22	1417.6	1475.74	1525.12	1587.04	1618.32
83	0	89.86	193.555	229.74	328.86	365.16	450.922	490.76	572.22	611.4	690.52	730.78	807.78	850.06	923.155	965.46	1039.84	1088.3	1152.42	1194.84	1262.64	1307.06	1370.22	1417.6	1475.74	1525.12	1587.04	1618.32
84	0	89.86	193.555	229.74	328.86	365.16	450.922	490.76	572.22	611.4	690.52	730.78	807.78	850.06	923.155	965.46	1039.84	1088.3	1152.42	1194.84	1262.64	1307.06	1370.22	1417.6	1475.74	1525.12	1587.04	1618.32
85	0	89.86	193.555	229.74	328.86	365.16	450.922	490.76	572.22	611.4	690.52	730.78	807.78	850.06	923.155	965.46	1039.84	1088.3	1152.42	1194.84	1262.64	1307.06	1370.22	1417.6	1475.74	1525.12	1587.04	1618.32
86	0	89.86	193.555	229.74	328.86	365.16	450.922	490.76	572.22	611.4	690.52	730.78	807.78	850.06	923.155	965.46	1039.84	1088.3	1152.42	1194.84	1262.64	1307.06	1370.22	1417.6	1475.74	1525.12	1587.04	1618.32
87	0	89.86	193.555	229.74	328.86	365.16	450.922	490.76	572.22	611.4	690.52	730.78	807.78	850.06	923.155	965.46	1039.84	1088.3	1152.42	1194.84	1262.64	1307.06	1370.22	1417.6	1475.74	1525.12	1587.04	1618.32
88	0	89.86	193.555	229.74	328.86	365.16	450.922	490.76	572.22	611.4	690.52	730.78	807.78	850.06	923.155	965.46	1039.84	1088.3	1152.42	1194.84	1262.64	1307.06	1370.22	1417.6	1475.74	1525.12	1587.04	1618.32
89	0	89.86	193.555	229.74	328.86	365.16	450.922	490.76	572.22	611.4	690.52	730.78	807.78	850.06	923.155	965.46	1039.84	1088.3	1152.42	1194.84	1262.64	1307.06	1370.22	1417.6	1475.74	1525.12	1587.04	1618.32
90	0	89.86	193.555	229.74	328.86	365.16	450.922	490.76	572.22	611.4	690.52	730.78	807.78	850.06	923.155	965.46	1039.84	1088.3	1152.42	1194.84	1262.64	1307.06	1370.22	1417.6	1475.74	1525.12	1587.04	1618.32
Vocal Playback Spike Times
Trial	Times re vocal onset (msec)
1	-416.77	-413.52	-248.47	-130.87	-91.67	-54.92	3.38	23.33	58.83	245.53	441.63	558.18	572.68	574.48	819.18	955.48	957.23	1020.58	1023.23	1080.63	1083.18	1103.58	1140.03	1200.83	1231.88	1298.53	1301.58	1321.78	1352.28	1381.83	1403.08	1465.38	1473.73	1494.48	1578.43	1604.88	1608.38	1612.88	1615.83	1726.53	1883.08	1893.23	1894.33	1962.13	1964.28	1967.18	1978.53
2	-398.82	-394.27	-378.27	-177.32	-132.47	-130.97	-125.37	-44.17	220.43	254.23	257.03	263.43	273.48	274.78	275.63	279.03	300.13	549.98	560.93	564.43	571.53	583.08	585.88	685.03	739.08	759.18	801.73	805.93	811.58	812.93	842.18	846.23	858.83	944.43	979.83	993.38	1001.33	1030.98	1054.48	1057.13	1075.18	1089.53	1192.63	1194.73	1242.83	1267.88	1268.73	1285.33	1293.33
3	-421.47	-396.82	-375.12	-363.77	-329.57	-312.62	-310.97	-141.87	13.73	16.08	42.88	52.38	163.93	209.33	228.88	255.53	259.43	427.63	559.68	678.18	798.38	843.98	846.88	902.13	953.78	1069.88	1071.43	1084.03	1084.78	1091.73	1092.63	1098.58	1115.03	1151.63	1301.18	1306.03	1309.08	1325.43	1335.03	1348.88	1360.28	1379.33	1390.48	1394.78	1400.88	1430.68	1459.63	1461.33	1462.98
4	-324.87	-238.12	-213.62	-135.47	-87.22	-11.67	-8.12	16.98	30.98	41.18	54.73	71.53	102.28	162.08	213.23	240.78	242.63	250.88	253.03	260.58	347.83	348.38	373.53	418.48	467.18	472.38	512.13	516.13	526.08	538.13	545.08	548.13	569.53	606.83	614.63	635.18	677.98	856.93	879.08	898.48	954.58	1059.53	1070.13	1084.48	1087.58	1098.13	1105.03	1136.48	1149.73
5	-245.72	-243.22	42.58	69.48	144.83	250.23	313.68	387.88	394.28	495.08	496.23	501.93	502.88	506.28	546.68	556.43	564.33	578.93	607.93	609.23	657.58	676.93	711.83	736.98	740.98	860.28	929.28	933.38	1004.08	1011.73	1014.43	1066.38	1084.18	1084.88	1086.18	1103.18	1233.23	1235.43	1265.43	1266.53	1275.93	1283.28	1286.98	1323.73	1335.28	1356.23	1416.03	1421.08	1432.78
6	-317.92	-312.77	-234.37	-1.82	5.43	14.73	25.28	31.83	35.43	41.98	93.73	338.83	461.93	463.38	464.38	499.68	501.73	508.48	532.38	556.03	561.03	563.18	568.38	582.33	736.98	764.88	805.33	847.28	855.18	946.48	950.83	955.88	1032.33	1037.73	1073.08	1092.78	1213.23	1285.83	1300.33	1308.18	1326.18	1359.33	1383.73	1387.98	1388.93	1422.88	1461.48	1471.18	1474.38
7	-498.12	-446.07	172.13	199.48	278.33	319.38	326.83	329.28	423.23	448.68	505.93	507.93	577.28	610.18	638.78	643.48	694.18	695.38	752.98	770.83	808.73	844.68	880.08	1100.83	1201.23	1221.93	1227.18	1242.28	1283.83	1293.08	1297.63	1304.43	1305.98	1308.08	1453.53	1467.98	1563.13	1654.93	1779.88	1880.88	1887.03	1895.28	1896.68	1900.03	1909.48	1956.58	1963.18	1975.53
8	-332.67	-275.37	-67.57	-13.17	44.08	49.43	52.78	123.58	133.18	171.73	206.03	216.58	277.88	312.33	374.83	405.73	420.43	472.33	498.03	604.98	627.03	651.83	673.03	744.38	750.73	840.58	846.78	855.73	862.53	964.68	1086.13	1096.03	1099.43	1185.83	1265.08	1302.48	1320.13	1325.58	1329.93	1391.68	1494.08	1504.38	1556.33	1571.93	1694.08	1695.73	1698.93	1727.38	1731.83
9	-497.72	-480.57	-379.37	-328.87	-323.97	-215.77	-147.02	-92.22	29.83	124.83	166.38	176.88	179.38	246.73	353.23	452.53	580.58	605.63	686.78	778.53	836.48	985.13	1113.13	1167.03	1180.13	1180.68	1242.43	1270.28	1280.73	1303.28	1304.88	1323.18	1330.08	1397.43	1398.08	1418.88	1423.03	1614.88	1624.13	1954.88	1978.73
10	-425.62	-138.07	-102.27	-22.42	11.53	13.63	31.33	120.13	198.98	227.83	262.08	276.93	284.53	286.58	288.43	380.73	431.28	487.23	532.18	567.53	570.78	1332.33	1368.53	1463.23	1482.53	1486.78	1488.23	1557.03	1617.93	1686.88	1865.98	1872.03	1884.53	1965.73	1974.73	1975.88
11	-477.603	-260.553	-256.853	-253.853	-200.153	-130.453	123.747	174.047	197.997	211.797	223.797	229.597	291.097	293.097	294.097	326.047	328.347	336.597	396.997	440.147	451.747	493.197	615.297	655.397	686.897	720.647	735.397	739.397	742.297	745.097	764.197	771.697	782.097	789.097	790.347	793.047	801.747	818.247	826.247	831.697	835.797	862.897	879.597	1039.35	1046	1048.6
12	-4.70252	74.6475	125.697	192.797	199.997	200.747	248.147	248.897	257.247	293.547	299.247	308.397	319.597	330.397	352.597	354.447	434.597	483.697	537.947	543.697	545.297	547.297	623.397	651.097	657.147	678.747	686.397	720.397	723.647	730.147	732.247	737.947	741.297	741.797	769.597	820.447	823.297	826.297	840.247	880.597	884.947	946.797	947.897	978.547	981.997	1009.3	1023.7	1218	1242.6
13	-369.503	-348.453	-168.453	-166.353	-156.803	-153.303	-139.053	-15.2525	17.2475	170.347	196.197	197.647	202.747	271.147	273.447	287.047	304.047	392.697	482.647	510.497	537.397	686.797	745.997	748.897	750.647	769.697	782.197	794.847	802.947	905.247	913.097	1071.25	1088.15	1144.35	1186	1218	1241.45	1249.15	1258.5	1258.9	1267.55
14	-498.853	-434.653	-379.053	-373.453	-156.703	30.1475	36.6975	41.5475	44.7475	72.5975	78.6975	87.0975	90.8975	113.497	175.347	193.647	201.997	210.597	225.747	295.247	302.147	306.297	344.647	346.847	400.247	400.847	407.197	479.297	520.597	525.847	527.647	597.447	651.047	724.397	733.797	735.297	748.647	759.647	766.797	769.347	770.747	772.397	792.297	794.197	795.597	833.697	965.497	972.147	973.747
15	-495.803	-380.703	-349.603	-324.803	-307.103	-264.403	-257.003	-251.453	-95.8025	-31.5025	-18.8525	5.24748	90.1475	112.997	177.647	198.647	201.397	213.547	279.597	284.747	292.447	310.447	327.697	333.597	381.247	410.347	412.597	492.447	581.297	615.297	640.047	642.047	665.947	666.597	673.097	675.247	688.547	734.947	739.497	744.047	771.097	774.397	823.847	825.847	828.647	830.247	921.997	968.447	1000.5
16	-348.553	-88.0025	-52.2025	-41.0025	84.1475	166.847	178.997	265.247	283.347	284.447	357.447	364.847	382.547	392.747	396.547	416.247	420.497	434.747	438.997	499.147	510.447	528.097	532.997	555.147	629.397	654.297	660.497	665.547	750.047	923.697	1103.2	1134.9	1246.95	1272.3
17	-397.003	-336.603	-162.903	-85.5525	20.6975	24.1475	230.647	231.347	234.847	447.647	609.897	678.447	679.947	684.397	687.997	737.247	740.597	742.547	784.347	792.547	828.197	862.897	1017.2	1133	1154.15	1160	1172.35	1208.55	1240.65	1325.5	1329.1	1330.75
18	-421.703	-315.653	-189.853	-188.353	39.8475	65.4475	208.197	286.197	339.147	545.397	593.997	706.997	713.047	750.397	769.847	771.797	777.647	812.697	891.247	909.597	914.947	1220.75	1227.6	1267.85	1305.65	1329	1340.1
19	-462.103	-405.203	-379.403	-257.903	-98.8525	-88.5525	-56.6525	-16.9525	-7.90252	123.697	156.747	159.997	162.547	219.647	251.047	259.847	269.047	282.397	297.697	379.047	383.447	400.047	405.097	503.697	512.147	516.797	520.897	556.447	621.597	630.647	687.247	742.797	751.397	770.997	796.247	823.347	834.147	912.547	928.397	947.297	1070.3	1233.4	1299.5
20	-386.953	-294.103	-287.853	-217.703	-106.153	-103.703	-99.6025	40.0475	176.797	191.597	228.797	252.297	253.547	354.297	522.297	753.347	756.447	820.647	822.897	825.597	874.847	1000.35	1115.75	1211.9	1224.9	1256.1	1293.25	1304.2	1306.3
21	-410.626	-335.776	-286.126	-206.726	-199.226	-119.176	-107.026	-84.6756	-82.7756	-80.2756	-72.1256	-58.4756	-41.3756	-37.9756	-19.3756	-16.8756	15.3744	57.1744	65.4744	111.424	137.624	141.074	158.874	164.674	203.024	228.224	241.274	242.974	246.674	301.924	304.674	306.074	319.374	324.674	326.824	337.124	361.074	363.524	365.174	378.824	384.224	385.074	386.224	387.074	390.074	391.874	411.474	417.274	418.324
22	-401.226	-393.526	-392.776	-372.426	-345.926	-338.726	-337.076	-336.126	-269.226	-210.926	-182.376	-167.176	-88.9756	-59.9256	-51.5256	-0.225631	1.87437	2.92437	41.8244	59.1244	142.174	150.724	196.124	234.324	239.074	258.274	267.474	311.274	315.224	322.924	362.774	369.674	387.424	460.424	465.074	492.574	497.274	527.474	554.374	561.474	565.924	667.574	677.324	819.574	824.524	832.424	844.974	912.774	967.974
23	-457.626	-413.826	-402.976	-381.876	-341.676	-331.476	-327.076	-322.526	-304.676	-299.926	-237.376	-196.076	-152.376	-28.6256	-19.2756	-15.8256	-15.7256	-14.1756	-12.6756	-5.77563	-3.87563	-3.27563	11.3244	25.9744	64.6244	73.8244	118.274	134.324	142.724	166.924	180.324	194.224	284.824	293.924	329.374	362.724	377.674	381.824	386.774	389.874	492.624	494.674	496.424	498.274	531.874	570.324	572.124	582.424	878.524
24	-499.376	-50.1756	0.124369	58.2244	71.2244	151.674	173.474	180.524	280.924	294.024	313.874	348.024	401.324	407.474	413.824	417.374	422.774	438.074	469.274	480.874	498.524	562.774	584.424	800.724	914.924	945.974	1006.17	1176.87	1202.62	1208.12	1209.57	1239.42	1241.32	1249.72	1327.92	1408.57	1419.67	1779.92	1850.77	1902.07
25	-492.976	-448.726	-446.126	-443.426	-441.676	-166.626	-162.426	-5.47563	6.52437	148.724	162.574	253.824	263.924	290.524	297.624	313.324	360.274	363.174	368.174	370.474	387.024	415.674	419.024	492.774	498.574	531.424	576.524	673.324	675.624	782.424	792.624	798.474	885.624	896.424	898.774	918.774	920.274	941.574	942.624	969.824	971.174	1076.62	1086.52	1103.87	1105.52	1134.52	1138.32	1157.17	1218.77
26	-449.971	-438.821	-409.971	-320.471	-301.871	-298.521	-268.221	-155.621	-75.2207	-71.7707	-68.2707	-53.9207	-51.8707	-47.9707	-44.4207	-33.9707	6.12932	13.9293	123.629	132.629	137.379	144.479	184.829	186.579	193.079	206.979	225.929	276.429	284.879	293.679	297.629	298.479	320.229	322.579	326.779	328.679	352.829	365.129	403.429	415.379	418.029	455.279	457.079	457.729	464.729	473.129	475.029	476.629	478.879
27	-453.871	-273.171	-272.121	-271.071	-158.671	-43.9207	69.9793	127.379	130.329	134.129	181.829	188.679	200.479	227.879	246.929	295.079	301.029	323.579	333.679	457.279	502.729	523.429	526.829	527.579	702.979	839.529	946.879	1004.23	1020.18	1036.53	1056.73	1068.23	1069.18	1097.43	1103.43	1276.58	1292.18	1296.08	1326.58	1333.43	1369.58	1384.83	1428.98	1503.43	1508.23	1513.23	1528.73	1537.28	1539.08
28	-486.921	-459.921	-448.371	-344.021	-311.521	-283.671	-250.671	-143.371	-137.821	-101.021	-94.1707	-92.8707	-50.2707	-46.4207	-44.1707	12.5793	45.8793	101.479	103.529	121.529	131.229	133.079	136.079	160.879	180.379	185.479	200.929	222.029	272.729	295.679	304.229	409.079	421.029	428.879	458.029	464.479	471.929	472.429	474.279	478.829	480.229	487.179	488.379	491.529	494.629	499.279	515.579	519.929	523.029
29	-495.521	-451.821	-381.021	-378.521	-327.921	-234.471	-157.521	-90.8707	-30.6707	75.6793	83.0293	83.9793	86.9793	87.6793	125.679	127.629	185.079	192.129	410.529	506.179	516.629	542.879	544.679	625.079	626.029	630.879	659.479	708.929	800.929	857.079	915.129	917.129	920.629	927.979	1046.03	1091.98	1182.93	1246.73	1276.53	1282.68	1291.43	1295.38	1298.18	1299.48	1302.18	1303.38	1311.88	1355.88	1366.38
30	-495.071	-402.221	-325.521	-317.171	-308.371	-101.021	-52.1707	-47.7707	9.72932	13.4793	38.4793	91.7293	96.1793	101.879	136.979	145.779	250.629	271.679	309.429	329.829	389.379	391.129	395.329	397.329	401.279	403.279	415.629	421.129	446.079	495.029	496.929	509.829	522.779	540.129	612.129	628.529	660.829	662.479	665.029	667.679	669.979	705.629	802.879	888.429	891.429	940.029	943.229	947.429	948.529
31	-482.35	-478.25	-395.75	-388.25	-362.55	-212.05	-157	-155.1	-48.3	-46.05	-43.9	-41.7	-40.45	-33.5	-29.9	-29.25	-19.3	6.05	29.75	39.4	41.2	45.1	99.25	108.45	117.9	144.2	155.45	161.95	167.8	186.1	246.85	262.4	271.2	278.55	342.05	342.65	357.5	387.85	390.55	442.1	492	493.05	497.2	499.45	525.35	591.9	597.05	599.15	715.8
32	-498.25	-428.15	-344.35	-341.35	-210.05	-128.45	-124.4	-123.2	-89.9	-44.8	-36.85	-25.4	-23.75	18.15	59.65	65.15	114.45	117.1	185.85	218.15	281.6	282.7	339.8	355.3	367.45	375	375.75	403.95	437.1	442.45	446	486.95	490.35	492.55	513.1	545.55	625.1	670.3	697.65	727.55	795.2	884.05	896.45	912.85	985	986.7	989.15	996.05	1020.7
33	-485.85	-448.35	-418.75	-410.85	-406.75	-364.8	-340.4	-113.35	-27.85	-25.5	-22.75	-22.25	16.9	19.6	39.45	60.9	61.85	62.3	68.45	87.95	114.1	116.7	132.65	176.45	177.45	202.05	210.1	220.9	242.7	300.3	344.75	426.8	441.25	452.3	464.1	489.35	524	602.65	608.45	609.1	619.85	651.5	660.65	671.25	675.6	721.1	733.05	747.5	778.2
34	-294.35	-250.15	-236.35	-179.35	-138.95	42.15	49.8	75	107.75	203.45	242.15	261.35	272.1	279.65	283.35	284.7	299.6	300.9	307.05	369.55	370.7	420.45	424.75	434.1	436	438.05	444.75	463.95	485.55	487.2	488.65	498.65	513.7	518	561.55	575.3	579.2	606.75	607.85	652.7	826.75	886.4	890.35	892.25	920.1	933.8	939.65	944.5	989.35
35	-375.35	-367.9	-300.05	-228.45	-159.1	-134.1	-117.85	-28.7	3.6	9.65	47.9	120.05	131.6	135.65	146.1	168.7	197.2	240.5	277.65	299.2	303.9	306.35	313.35	332.75	354.4	406.6	412.8	436.15	444.35	445.95	450.85	454.8	459.55	500	515.6	534.35	578.45	582.15	596.65	606.7	611.1	639.15	644.9	650.05	717.25	746.15	758.5	816.2	892.05
36	-475.07	-441.47	-438.17	-428.02	-402.22	-400.92	-389.47	-264.12	-104.67	-63.12	-58.42	-34.42	-28.72	-8.47	18.43	41.43	50.68	55.13	58.18	61.53	62.08	64.73	65.88	67.13	121.18	126.98	129.38	133.88	142.18	147.98	193.13	205.03	205.93	207.13	209.78	219.68	230.08	321.63	325.63	328.13	420.28	478.58	495.63	503.53	504.03	536.58	567.18	569.18	580.83
37	-465.82	-281.67	-255.12	-253.37	-239.62	-171.82	-127.42	-107.42	18.98	48.48	61.53	65.63	76.43	120.98	127.98	134.48	144.03	146.88	162.18	169.68	181.63	185.18	187.88	201.28	205.38	258.88	263.63	318.58	330.98	368.13	371.13	372.78	382.38	434.18	467.58	535.98	565.53	571.38	577.73	588.53	603.48	608.53	613.28	616.53	620.98	698.03	719.43	725.73	730.58
38	-429.77	-288.07	-284.12	-205.47	-199.92	-169.02	-164.97	-64.67	-62.57	-27.32	-14.62	-8.17	58.33	112.63	116.38	119.88	122.03	127.28	136.23	143.78	147.13	147.78	157.23	177.38	179.73	184.48	227.53	233.33	284.23	291.43	322.38	382.88	467.13	470.73	564.18	574.93	649.43	672.33	676.48	694.78	737.48	799.43	813.83	853.13	866.13	868.83	948.48	964.78	968.83
39	-490.77	-423.82	-416.27	-387.02	-377.17	-299.37	-297.37	-284.62	-277.22	-195.57	-166.37	-147.27	-70.27	9.73	16.43	23.63	50.63	61.13	64.53	65.18	71.28	114.53	126.38	129.28	140.63	146.18	150.73	189.48	192.38	208.53	222.13	232.23	232.98	279.98	281.33	292.53	317.68	350.33	362.68	378.08	396.93	476.53	508.63	536.08	571.78	589.78	591.03	591.63	603.23
40	-337.82	-325.12	-322.52	-297.87	-295.92	-249.67	-212.57	-149.62	-73.67	-64.97	-60.97	10.43	49.88	51.53	126.38	133.73	138.58	142.88	145.18	186.53	188.83	204.98	224.83	231.03	236.68	280.18	319.53	366.53	514.78	576.63	671.28	752.93	759.68	765.13	817.58	860.48	862.28	864.68	877.33	891.08	899.43	920.63	933.68	955.08	963.58	1012.53	1030.68	1033.88	1110.58
41	-496.58	-428.43	-320.68	-285.53	-219.93	-216.78	-216.03	-102.58	-57.73	-46.88	-27.73	139.32	147.27	158.12	161.67	164.52	175.12	299.52	306.37	360.52	365.17	384.97	413.47	430.37	438.62	439.52	440.12	493.47	510.77	573.82	580.72	664.82	720.42	721.92	796.22	828.37	833.32	838.52	840.37	843.27	847.17	849.17	962.02	1082.62	1105.27	1224.32	1230.67	1266.42	1277.72
42	-448.03	-445.63	-342.63	-244.08	-238.78	-32.73	-26.18	-22.38	-20.93	-16.88	14.02	16.62	29.17	51.97	60.87	133.07	136.47	138.22	183.62	185.27	258.22	279.97	294.17	300.87	303.42	304.22	307.47	309.12	310.42	311.02	320.77	322.57	326.07	329.77	352.32	365.87	383.37	415.57	430.22	494.72	542.52	565.92	611.57	618.47	700.02	702.37	723.92	726.62	733.52
43	-425.38	-162.13	-123.58	-104.68	-74.93	-69.43	-66.73	-58.18	-47.83	-11.28	59.57	137.47	157.57	168.67	170.17	174.47	258.67	264.37	286.32	291.17	295.57	305.82	308.92	310.92	337.97	381.82	429.22	465.67	471.52	502.42	508.92	530.87	538.57	563.97	579.72	624.02	669.72	782.17	834.07	834.52	840.97	844.47	848.37	855.37	871.87	877.22	883.12	884.17	1066.12
44	-401.98	-251.98	-132.28	29.42	162.47	163.62	176.72	180.42	250.62	319.22	324.97	332.82	334.72	441.32	502.97	504.27	573.62	582.17	845.07	852.97	871.67	880.22	899.12	1041.42	1090.57	1193.27	1267.77	1314.57	1319.62	1372.77	1380.17	1394.67	1396.27	1409.32	1411.67	1414.42	1417.17	1506.57	1533.02	1546.27	1549.52	1561.77	1574.72	1592.12	1619.72	1638.92	1660.92	1748.32	1884.17
45	-384.28	-377.18	-311.58	-302.68	-262.88	-257.13	-229.13	-223.93	-184.38	-173.33	-162.88	-98.33	-75.63	-52.08	-31.48	15.97	17.67	203.52	251.97	294.82	296.42	300.37	309.12	310.62	324.82	340.77	353.47	354.47	356.82	362.42	366.52	400.37	414.37	437.72	476.32	479.72	489.77	500.62	534.02	558.97	578.37	602.12	605.32	641.37	669.47	702.92	774.17	777.02	785.62
46	-499.01	-479.06	-450.21	-443.26	-441.01	-412.61	-402.01	-395.56	-390.01	-347.21	-333.01	-289.76	-275.51	-269.16	-265.56	-211.16	-201.06	-197.46	-162.01	-39.61	-33.56	-9.16	19.09	31.34	35.09	41.54	44.89	45.84	47.69	68.69	70.54	84.94	91.74	99.94	112.74	121.14	146.14	149.04	151.64	158.09	159.14	159.94	160.49	190.49	196.29	241.74	258.74	262.89	266.34
47	-441.06	-424.51	-421.06	-418.51	-403.16	-331.16	-299.26	-253.91	-251.96	-233.71	-228.51	-220.96	-213.71	-212.06	-193.11	-144.26	-51.91	-51.31	-49.61	-5.56	256.54	275.89	292.39	294.79	296.64	303.59	305.69	345.84	359.39	398.59	403.04	405.34	433.54	473.94	500.89	519.54	527.09	528.04	533.34	801.79	820.84	869.49	1002.24	1010.09	1012.19	1054.94	1138.24	1141.89	1145.89
48	-410.36	-399.61	-313.26	-240.91	-131.46	-71.36	-55.61	-52.31	88.24	164.19	197.94	260.99	281.89	291.14	292.39	297.54	306.39	348.39	351.14	386.64	395.34	399.99	438.44	519.19	528.74	542.34	575.24	710.44	717.49	764.69	912.04	915.94	963.24	1032.04	1035.69	1104.29	1138.14	1189.69	1197.44	1202.69	1463.49	1465.84
49	-416.71	-237.06	-141.26	-132.61	-127.16	-69.46	-54.11	-52.76	-51.96	-47.61	-30.36	-28.11	-15.41	-14.41	6.14	66.44	155.44	160.34	221.84	234.69	256.24	266.79	273.99	282.19	283.09	311.29	312.64	315.29	327.64	336.89	372.89	397.39	565.44	569.54	578.59	597.39	604.89	609.79	612.29	679.04	709.74	723.89	724.59	784.99	799.14	805.34	824.94	881.64	883.34
50	-340.51	-56.71	134.34	136.74	141.24	239.34	241.24	246.54	252.59	253.54	263.79	326.74	336.29	480.49	499.84	505.09	529.59	547.39	790.04	792.59	794.69	815.24	823.39	838.19	886.19	907.94	942.79	1161.94	1193.29	1199.89	1204.99	1215.29	1221.79	1279.04	1310.79	1357.34	1361.99	1417.94	1638.09	1662.69	1679.44	1682.89	1730.34	1731.59	1841.89	1876.09	1954.34
51	-488.98	-488.43	-443.58	-415.98	-348.28	-333.28	-326.68	-296.78	-284.98	-269.63	-137.13	-134.73	-132.48	-34.23	-9.73	-3.23	25.72	38.22	47.82	200.12	289.32	342.47	345.77	382.27	396.92	420.07	444.17	538.17	576.52	594.02	647.62	697.02	758.32	777.07	790.67	807.32	818.17	860.77	864.32	865.37	881.37	903.57	920.22	962.37	967.67	1002.87	1020.22	1027.12	1030.92
52	-277.78	-266.53	-232.23	-69.83	-68.13	-8.73	-7.33	-3.68	38.52	46.42	54.37	76.82	120.77	122.77	142.72	179.82	183.37	184.02	185.97	201.67	221.22	281.72	294.52	295.27	310.67	390.32	396.12	399.92	419.02	424.72	428.62	431.52	432.07	436.37	450.72	465.27	468.57	480.17	517.47	549.87	597.67	642.32	645.57	775.72	802.47	806.17	814.82	863.12	871.47
53	-119.03	-36.63	-8.93	-6.78	45.52	54.47	143.97	146.37	148.22	173.47	255.12	284.62	395.32	476.77	594.47	603.92	751.97	765.67	776.17	784.87	814.67	925.52	957.52	974.47	975.37	1011.97	1048.47	1055.72	1079.12	1090.77	1093.82	1114.97	1115.87	1118.62	1192.57	1199.97	1242.32	1246.72	1280.22	1305.52	1316.32	1423.92	1513.32	1547.62	1551.22	1578.47	1581.67	1596.02	1602.97
54	-481.53	-462.83	-366.53	-252.98	-244.88	-209.93	-148.13	-54.03	141.52	147.57	151.07	212.47	232.22	261.72	394.77	433.97	436.47	597.62	627.22	663.67	688.57	754.67	768.67	772.52	789.77	959.32	973.02	1068.37	1083.72	1201.02	1243.92	1282.67	1313.57	1401.32	1512.52	1690.87	1748.37	1769.22	1776.17	1826.32	1883.22
55	-496.83	-446.43	-241.23	-235.83	-226.33	-189.28	-182.68	-83.68	-35.28	-15.18	-8.23	-1.73	-0.13	46.57	84.62	120.67	147.72	152.22	153.57	176.52	234.82	242.57	274.57	386.92	416.97	461.22	477.47	479.42	501.42	506.07	535.17	564.57	577.67	594.82	596.52	684.12	692.17	694.67	700.17	719.12	723.12	731.12	856.92	862.47	887.22	889.87	937.77	938.57	940.27
56	-380.28	-367.08	-309.38	-214.88	-111.73	10.57	63.12	80.37	82.62	89.42	95.82	134.17	136.52	153.12	174.12	198.92	231.67	233.17	237.12	257.27	257.67	297.42	312.82	330.37	335.57	367.72	395.17	432.97	470.62	491.87	502.97	510.12	542.02	568.82	574.92	586.12	599.77	631.92	818.02	842.67	844.32	848.67	851.92	854.97	856.77	877.07	887.37	951.12	981.17
57	-415.73	-284.18	-223.08	63.62	182.12	191.17	233.32	238.52	265.87	319.22	323.97	332.12	465.72	509.32	513.32	520.47	529.67	583.62	608.97	613.27	842.32	855.42	856.37	865.77	900.97	903.12	1041.87	1169.87	1419.27	1454.82	1489.22	1491.17	1492.77	1495.62	1539.37	1662.02	1720.32	1721.92	1726.52	1794.12
58	-474.83	-464.18	-338.13	-336.63	-113.08	-49.08	-42.03	-33.13	162.87	169.17	175.57	176.72	181.82	189.77	191.22	310.62	469.07	471.52	581.57	623.47	626.07	719.07	834.02	836.42	845.02	851.17	862.07	958.82	1084.52	1129.57	1133.92	1182.82	1289.57	1304.32	1383.67	1402.92	1498.72	1548.87	1549.52	1557.12	1559.87	1639.67
59	-488.58	-465.18	-448.08	-390.08	-345.03	-286.13	-219.33	-212.28	-104.13	-102.63	-50.08	-21.78	-10.23	14.52	19.52	27.27	46.62	82.57	107.02	137.17	141.32	151.77	153.32	158.22	165.42	179.47	188.02	231.17	270.87	298.62	309.72	310.22	312.67	314.92	317.97	324.47	341.12	369.52	383.82	439.27	504.57	542.62	556.92	565.72	616.07	702.27	717.92	771.37	779.12
60	-487.63	-461.13	-443.93	-433.73	-428.03	-423.28	-413.08	-399.13	-395.68	-374.43	-367.53	-352.73	-319.88	-318.73	-301.78	-291.28	-285.63	-241.23	-237.78	-233.23	-169.83	-133.83	-131.68	-102.68	-79.68	-50.68	-47.48	-23.53	19.47	38.77	47.67	49.52	84.57	85.67	87.52	149.87	151.42	153.07	154.27	158.62	159.27	162.37	165.67	168.42	173.42	180.17	228.72	294.92	342.12
61	-428.33	-424.43	-336.03	-215.83	-202.68	-103.48	-59.68	15.92	153.27	332.22	332.57	333.82	380.42	467.12	474.47	510.62	520.17	523.32	549.27	555.12	565.97	570.92	577.57	582.97	599.52	667.02	716.02	731.72	749.97	750.72	767.52	772.57	806.17	816.32	826.17	837.62	844.37	847.22	851.97	857.57	877.72	884.27	923.77	956.62	983.77	987.02	1041.67	1050.22	1054.27
62	-435.08	-427.38	-295.08	-288.38	-238.23	-182.53	-137.63	-114.43	-108.88	-53.63	10.92	142.57	151.77	173.97	175.02	176.32	267.22	315.67	316.67	322.37	329.22	340.52	345.22	347.07	354.52	375.27	394.52	396.77	412.87	414.42	419.42	420.67	498.32	508.67	521.82	606.22	625.37	695.02	703.37	726.87	770.07	770.17	805.32	811.67	816.17	845.42	848.12	881.62	899.87
63	-421.48	-383.43	-178.48	-53.98	-42.08	83.77	136.42	143.42	149.72	252.72	271.92	308.67	313.07	331.27	332.87	337.67	492.07	531.62	567.27	576.67	584.32	595.27	626.27	629.77	661.77	667.12	732.82	743.32	750.72	769.52	782.77	827.57	854.12	854.72	867.32	878.97	936.82	937.52	957.62	962.07	976.57	987.42	1022.42	1049.92	1062.27	1082.57	1109.22	1126.32	1130.82
64	-461.58	-447.08	-341.98	-236.48	-189.18	-141.73	-53.93	-52.03	-45.23	16.32	55.62	136.82	256.07	262.97	300.77	310.47	317.82	333.82	354.82	363.72	369.57	477.22	488.97	496.32	502.47	561.92	567.67	572.92	606.77	609.82	665.72	716.37	728.42	732.77	740.77	769.87	777.52	845.07	852.82	855.62	893.72	944.32	950.37	1009.97	1041.22	1061.32	1076.97	1121.07	1127.12
65	-433.58	-415.43	-413.28	-399.08	-385.68	-379.48	-362.58	-278.38	-257.58	-253.63	-251.18	-100.08	-50.93	-45.28	-35.98	15.72	60.67	134.22	136.52	159.22	170.87	183.87	246.57	249.72	257.32	267.17	298.47	306.67	316.12	330.67	336.52	383.77	386.12	395.97	430.22	469.37	492.37	517.32	580.37	604.02	611.82	661.77	700.97	702.22	730.12	771.57	779.82	823.27	832.17
66	-456.83	-449.78	-369.58	-366.18	-364.98	-351.53	-302.63	-293.43	-263.73	-230.63	-226.53	-190.98	-188.33	-120.08	-112.58	-55.53	-52.68	-45.38	-42.98	-34.93	-31.33	-14.78	-10.23	1.82	14.12	18.72	45.82	78.22	165.87	226.97	242.97	244.17	260.37	264.97	277.02	329.97	347.52	354.57	359.67	373.47	375.67	383.02	401.67	491.22	492.37	502.07	506.17	523.82	528.87
67	-427.18	-394.58	-383.48	-364.43	-270.23	-261.68	-201.08	-197.08	-137.73	-136.93	-113.08	-60.83	-28.33	-24.28	42.52	137.37	149.42	163.52	222.57	232.12	254.37	267.97	277.77	292.12	300.82	331.82	343.47	369.12	392.32	491.67	500.67	509.02	524.37	531.97	562.82	571.42	573.22	576.82	579.92	587.17	592.52	600.37	614.32	660.37	670.32	722.82	749.22	769.67	814.97
68	-478.63	-470.63	-397.48	-208.68	-171.98	-134.83	-71.18	-52.43	-36.13	122.57	143.32	152.17	157.12	169.07	180.32	184.67	215.52	299.47	306.87	359.17	361.27	362.32	421.07	424.42	478.17	491.47	497.07	508.37	529.02	573.17	584.27	584.82	662.37	665.72	669.97	732.92	744.07	749.82	779.02	850.52	851.62	853.02	855.62	882.17	1064.97	1074.42	1085.02	1089.92	1091.17
69	-468.33	-377.33	-359.78	-349.63	-319.98	-224.93	-203.03	-163.88	-119.43	-83.58	-49.23	-21.28	37.82	53.52	115.72	268.47	297.17	333.72	352.37	362.32	365.32	391.02	419.22	424.47	429.72	438.32	476.77	491.52	493.12	498.92	502.32	503.52	520.17	522.67	527.02	528.87	562.02	581.27	582.87	629.37	716.42	745.17	750.27	775.87	785.47	791.02	841.47	846.92	849.32
70	-442.03	-435.03	-428.13	-391.18	-383.38	-381.43	-318.58	-255.98	-214.13	-203.33	-180.53	-168.68	-137.43	-125.38	-50.48	-42.63	-33.13	-30.83	-18.43	-15.83	-12.93	-10.83	-3.93	141.17	153.87	229.52	243.52	267.17	294.77	312.12	329.57	330.12	333.57	336.47	362.07	373.12	406.72	469.07	478.47	479.62	490.02	502.07	525.17	527.17	529.47	534.17	576.97	585.82	611.42
71	-499.03	-411.43	-407.93	-395.03	-366.23	-279.83	-271.43	-219.03	-110.38	-61.48	20.77	22.77	28.32	29.97	39.97	73.17	92.47	94.27	95.12	127.52	155.87	165.82	178.22	199.07	230.72	260.77	354.77	367.67	371.97	379.07	423.47	429.82	461.57	484.27	490.47	492.87	501.72	508.07	512.12	563.42	623.92	637.17	642.97	671.77	681.72	756.17	804.62	858.87	861.47
72	-418.83	-403.78	-397.88	-266.28	-220.23	-217.08	-213.48	-132.63	-120.58	-49.33	-9.58	23.62	44.97	47.12	64.92	67.72	72.47	85.92	109.42	111.27	191.92	198.72	201.22	224.02	227.87	243.32	271.32	371.27	380.22	450.97	459.62	486.07	495.07	501.52	524.72	544.67	584.67	620.67	630.82	637.47	641.92	781.27	856.57	866.07	872.67	912.32	913.37	996.62	1000.97
73	-466.48	-92.18	191.57	204.72	206.47	256.57	369.32	370.57	373.27	427.92	435.77	488.77	496.02	502.47	508.02	627.62	668.37	746.82	824.22	888.12	997.02	1038.07	1044.07	1113.82	1151.52	1204.37	1204.97	1208.97	1301.97	1303.47	1303.67	1309.87	1316.97	1319.02	1324.57	1328.42	1329.62	1538.92	1541.12	1563.62	1610.72	1641.02	1767.87	1817.32	1974.07
74	-427.38	-300.73	-49.33	-46.23	-32.83	26.57	66.22	69.27	86.62	198.42	209.32	219.87	226.52	305.22	309.37	346.82	376.22	398.52	433.67	441.62	442.27	467.22	491.37	502.62	506.37	514.57	519.97	551.82	556.87	560.62	561.52	615.17	620.02	621.82	630.27	700.47	730.32	812.22	855.07	857.47	864.82	867.72	875.87	888.22	889.32	940.57	976.12	989.97	1003.02
75	-396.98	-379.23	-364.68	-218.88	-143.88	22.97	29.62	67.92	93.12	155.57	202.17	226.72	344.82	416.47	421.52	423.17	429.02	485.82	495.77	502.57	502.92	509.97	514.97	555.72	567.92	568.67	570.37	621.12	623.22	626.32	636.92	656.47	693.82	872.12	880.32	974.02	1033.67	1045.52	1098.87	1155.77	1198.92	1203.87	1261.27	1267.07	1303.72	1309.72	1312.92	1316.87	1323.87
76	-455.03	-286.63	-278.28	-276.28	-275.18	-274.68	-150.58	-140.88	-113.63	-91.83	-87.13	-67.13	-64.38	-39.63	-19.88	16.77	47.02	51.87	79.07	112.47	146.27	147.62	153.32	156.27	160.82	201.52	215.97	225.12	231.17	252.22	264.82	269.82	276.27	280.97	288.47	359.27	367.97	371.52	378.52	396.32	400.47	407.97	413.97	492.17	579.72	665.42	731.07	735.37	737.87
77	-445.38	-422.93	-361.38	-360.38	-359.13	-194.13	-43.48	-41.08	-27.03	-20.58	18.37	36.57	53.92	57.92	65.52	68.72	76.02	82.92	98.12	107.87	147.62	259.87	261.77	267.37	273.12	293.17	342.32	351.62	365.12	366.97	367.82	400.47	402.87	417.02	418.42	455.57	486.87	565.07	570.07	622.52	624.97	701.92	732.17	753.17	763.57	768.32	772.37	776.32	782.52
78	-466.68	-147.43	-50.18	-42.28	-27.28	-19.88	8.07	98.82	107.72	180.62	226.47	236.32	262.97	300.52	347.02	352.92	357.32	362.22	365.32	398.37	400.57	406.02	409.82	413.72	416.17	444.32	556.02	559.87	566.07	582.62	617.32	626.32	635.12	639.17	665.07	688.97	746.67	749.92	781.12	782.32	789.32	791.27	794.42	806.02	810.72	874.17	913.22	938.72	973.22
79	-471.03	-388.43	-357.78	-350.43	-340.53	-284.78	-68.38	-26.08	51.27	58.82	80.62	98.67	134.72	138.97	232.82	239.27	252.97	264.02	352.92	356.92	374.87	384.22	389.67	411.02	421.47	437.02	439.97	466.67	492.82	499.12	533.77	553.17	555.57	625.32	627.82	645.02	734.92	779.42	811.67	812.97	840.67	899.97	909.37	919.92	976.87	982.52	983.82	985.57	1041.07
80	-360.58	-358.73	-357.08	-341.13	-128.13	-69.08	-49.53	62.42	183.37	199.77	228.47	312.72	314.82	364.37	398.62	565.87	567.92	575.92	793.17	802.52	869.17	989.22	1097.22	1113.27	1125.92	1145.57	1204.37	1327.42	1329.72	1378.17	1385.87	1519.02	1632.42	1665.82	1847.67
81	-477.63	-473.03	-395.28	-257.83	-248.43	-222.73	-206.68	-205.68	-204.83	-203.38	-203.08	-163.58	-153.33	-113.28	-73.08	-49.73	-49.18	-47.68	-44.03	-42.28	-38.98	-36.28	-35.33	-33.28	-6.73	-1.73	1.42	50.92	56.82	85.57	89.77	92.52	94.57	99.02	102.37	103.82	145.62	156.07	166.17	194.52	195.27	260.72	262.17	274.32	277.82	281.42	287.97	296.17	302.62
82	-473.03	-466.28	-456.68	-377.83	-363.68	-346.58	-332.23	-199.68	-194.98	-188.18	-78.33	-69.83	-32.83	-15.78	-4.93	12.67	37.17	38.47	42.17	76.92	88.57	99.82	147.22	157.57	202.77	230.17	260.27	262.57	279.12	290.87	309.77	315.92	324.07	452.02	526.52	528.87	538.37	543.87	551.97	557.22	580.92	639.12	659.62	661.67	747.67	768.32	833.47	860.67	906.32
83	-462.03	-430.78	-343.78	-179.93	-55.08	-38.48	-36.23	-34.48	-23.63	0.42	52.27	88.77	92.22	98.37	103.12	151.97	185.92	190.87	220.07	234.42	235.77	242.57	245.42	279.32	286.02	307.82	356.17	491.17	558.32	566.22	578.97	626.52	634.57	636.67	638.27	641.17	652.87	859.27	870.77	897.67	973.22	974.87	976.72	981.62	1091.22	1097.67	1120.97	1137.92	1161.72
84	-483.53	-463.73	-313.13	-249.98	-144.68	-75.63	-61.03	-58.23	3.92	32.22	55.37	58.07	67.07	69.12	71.97	74.57	93.37	198.12	210.12	211.62	234.97	238.87	255.82	258.22	273.17	287.92	289.17	299.27	303.32	387.82	402.47	410.52	419.77	491.32	549.52	609.97	640.27	738.07	740.32	744.62	752.97	830.12	861.37	870.97	873.07	906.82	937.87	967.27	972.22
85	-302.53	-261.03	-251.08	-99.88	-30.83	-2.83	-0.48	62.87	104.82	154.72	155.62	182.22	250.47	261.82	281.87	285.52	286.57	291.97	308.97	365.57	495.97	638.57	689.87	784.87	790.47	806.32	809.32	858.97	865.92	872.27	900.57	901.57	902.27	976.42	1051.22	1091.62	1093.72	1095.47	1097.02	1158.52	1186.47	1188.02	1199.57	1253.72	1321.47	1329.87	1334.82	1359.42	1418.02
86	-433.13	-297.03	-272.68	-264.93	-220.58	-203.33	-48.43	-15.08	45.27	152.82	155.87	160.17	161.77	162.97	220.67	289.12	296.72	335.52	455.92	497.77	519.52	569.57	632.77	645.22	659.17	668.32	675.37	684.57	728.22	804.62	808.12	828.07	977.57	985.62	1076.57	1107.12	1111.62	1112.67	1116.82	1136.57	1145.32	1161.82	1197.32	1204.47	1208.97	1275.07	1293.27	1301.67	1305.77
87	-380.28	-234.58	-204.03	-183.18	-149.08	-115.98	-13.13	28.02	35.17	96.27	101.92	108.17	148.32	167.77	168.87	221.67	284.82	309.97	506.02	542.82	575.77	605.32	611.27	615.97	621.87	637.52	674.62	681.72	772.07	774.42	787.22	790.22	814.17	987.72	991.02	996.82	1034.87	1081.57	1083.02	1089.07	1122.42	1146.42	1196.62	1198.17	1208.02	1282.97	1284.07	1307.17	1311.57
88	-443.18	-436.18	-410.53	-216.68	-214.73	-211.63	-48.63	-46.63	35.82	48.02	121.42	126.72	128.22	147.57	178.02	305.17	314.27	315.22	495.02	500.57	502.17	508.17	532.97	605.32	624.87	642.72	680.92	692.52	720.47	721.62	738.12	784.82	785.67	860.27	865.07	870.62	879.62	889.17	941.47	985.27	999.27	1086.52	1105.92	1107.87	1198.27	1199.92	1204.57	1228.92	1269.07
89	-352.78	-258.63	-209.23	-141.28	-96.98	-71.28	-32.93	-28.13	41.12	43.12	99.52	137.72	148.47	149.47	176.72	202.42	252.02	302.32	312.07	345.12	430.17	460.37	461.97	486.82	500.17	501.32	502.47	507.72	519.57	553.07	587.22	604.62	625.32	626.52	651.37	668.87	716.92	784.42	793.27	817.77	819.72	842.77	855.92	866.72	868.07	874.37	880.27	948.67	987.67
90	-316.88	-314.78	-178.83	-120.38	48.27	118.47	123.12	150.82	153.22	203.07	220.47	243.97	284.12	286.92	304.67	616.47	636.77	668.67	792.32	804.92	812.67	865.32	867.92	870.82	875.77	876.32	972.97	974.12	989.07	1086.97	1106.77	1111.77	1198.42	1205.42	1206.62	1299.77	1300.62	1308.12	1310.47	1323.67	1327.87	1328.52	1414.77	1419.27	1430.47	1431.52	1432.12	1444.62	1524.12
[truncated: 90 more columns]

## Sheet: Fig1c
Figure 1c: Sample unit PSTHs
	Vocal			Playback
Time (ms)	Mean FR (spk/s)	SEM		Mean FR (spk/s)	SEM
-497.496	-4.5977	5.23133		2.35294	3.37319
-487.479	-4.13793	5.167		-0.196078	3.35153
-477.462	-4.13793	5.167		-1.29412	3.24041
-467.446	-2.75862	5.35189		-1.41176	3.3494
-457.429	-2.75862	5.40395		-1.41176	3.39465
-447.412	-1.37931	5.6137		-0.705882	3.37375
-437.396	-1.83908	5.4363		-0.117647	3.49603
-427.379	-2.52874	5.17214		1.17647	3.58923
-417.362	1.33227e-15	5.56879		1.29412	3.55849
-407.346	0.45977	5.93809		1.17647	3.50483
-397.329	0.689655	5.7699		0.470588	3.4247
-387.312	1.6092	5.87696		-0.117647	3.3418
-377.295	1.14943	5.95882		-0.941176	3.41659
-367.279	-0.229885	5.77947		0.470588	3.42116
-357.262	-0.229885	5.38656		1.88235	3.65682
-347.245	-1.14943	5.52272		2	3.70579
-337.229	-1.37931	5.85247		1.64706	3.64555
-327.212	0.229885	6.45878		1.41176	3.49699
-317.195	0.91954	6.69248		0.235294	3.62219
-307.179	-0.689655	6.57743		-1.05882	3.37098
-297.162	-0.689655	6.39282		-1.05882	3.46572
-287.145	-2.75862	5.90216		-1.64706	3.33082
-277.129	-3.44828	5.30827		-0.588235	3.61292
-267.112	-5.05747	5.07094		-2.47059	3.24366
-257.095	-5.97701	4.91459		-1.76471	3.33458
-247.078	-5.28736	5.04495		-2.47059	3.17431
-237.062	-5.28736	5.10065		-1.41176	3.43061
-227.045	-6.43678	5.06895		-1.76471	3.39679
-217.028	-6.43678	4.97475		-1.17647	3.49298
-207.012	-4.36782	5.26976		-2.35294	3.46117
-196.995	-5.28736	5.54872		-1.64706	3.62145
-186.978	-2.29885	5.90399		-1.52941	3.5535
-176.962	-1.37931	5.97512		-1.64706	3.34868
-166.945	-2.75862	5.75894		-1.29412	3.39396
-156.928	-2.52874	5.72151		1.05882	3.60897
-146.912	-1.83908	5.4317		0.941176	3.56628
-136.895	-3.44828	5.22576		0.470588	3.43155
-126.878	-2.98851	5.49182		0.470588	3.47623
-116.861	0	5.7452		0.705882	3.49037
-106.845	0.229885	5.99242		-0.588235	3.39949
-96.828	1.14943	6.50777		-1.05882	3.2441
-86.8114	3.21839	6.84316		-0.705882	3.3726
-76.7947	1.83908	6.50597		4.47059	3.69363
-66.778	4.13793	7.21369		9.41176	4.27155
-56.7613	7.81609	7.39809		12.8235	4.50998
-46.7446	6.2069	6.69724		14.5882	4.83947
-36.7279	5.51724	6.38753		16.3529	5.13379
-26.7112	5.97701	6.42505		12.2353	5.03196
-16.6945	2.52874	5.75441		6.47059	4.35363
-6.6778	-1.37931	5.42315		5.88235	4.23642
3.3389	0.689655	5.57553		4.94118	4.08053
13.3556	0.689655	5.62069		3.41176	3.75908
23.3723	2.29885	6.14632		4.94118	3.82619
33.389	5.28736	6.37821		7.05882	4.06416
43.4057	13.7931	7.10652		6.11765	4.25615
53.4224	17.2414	7.48108		6.47059	4.35821
63.4391	20.9195	7.96556		8.70588	4.69755
73.4558	24.3678	7.90038		6.70588	4.54175
83.4725	21.6092	7.68059		5.17647	4.43139
93.4891	14.7126	7.11367		5.29412	4.3243
103.506	14.023	7.30915		7.29412	4.40553
113.523	10.8046	6.84337		7.88235	4.3629
123.539	10.5747	7.32703		12.2353	4.6471
133.556	8.96552	7.06639		16.3529	5.15243
143.573	5.74713	6.74093		17.0588	5.14124
153.589	-0.91954	5.92787		18.1176	5.17843
163.606	-1.37931	5.99478		19.5294	5.2419
173.623	-2.98851	5.43822		17.6471	4.9992
183.639	1.55431e-15	5.75858		15.6471	4.62558
193.656	5.74713	6.36335		13.4118	4.39745
203.673	9.88506	6.86405		11.0588	4.13191
213.689	9.42529	6.71138		9.41176	4.07757
223.706	9.1954	6.85696		8.58824	4.15091
233.723	8.04598	7.05404		10.8235	4.28231
243.74	2.75862	6.58939		16	4.69631
253.756	2.06897	6.44749		17.7647	5.03321
263.773	-0.689655	6.06504		19.0588	5.18515
273.79	-5.05747	5.33806		21.4118	5.35021
283.806	-6.2069	4.8754		22.4706	5.50977
293.823	-3.67816	5.09403		21.4118	5.4253
303.84	-4.13793	4.9403		21.4118	5.41194
313.856	2.06897	5.62948		21.6471	5.3901
323.873	6.2069	6.15649		18.9412	5.14767
333.89	6.66667	6.28998		17.0588	4.92787
343.907	5.74713	6.21009		17.8824	4.98627
353.923	5.74713	6.34576		16.4706	4.7329
363.94	1.83908	6.10659		15.5294	4.62828
373.957	0	5.98447		18.2353	4.80251
383.973	-0.91954	5.87105		18	4.9551
393.99	-1.14943	5.81531		14.9412	4.78655
404.007	-3.44828	5.4182		16.3529	5.02639
414.023	-2.29885	5.33598		16	4.97751
424.04	0.229885	5.59584		11.7647	4.71675
434.057	3.21839	6.15612		9.29412	4.45953
444.073	2.06897	5.93301		11.0588	4.64137
454.09	5.28736	6.36409		12.8235	4.80522
464.107	3.21839	6.24474		13.2941	4.88311
474.124	4.44089e-16	5.94452		22.5882	5.42352
484.14	-2.52874	5.46884		31.1765	5.95367
494.157	0.229885	5.80198		27.8824	5.56917
504.174	-2.06897	5.44664		28.1176	5.55932
514.19	-4.36782	5.07304		26.3529	5.30366
524.207	-5.28736	4.84448		17.4118	4.76252
534.224	-3.67816	5.10454		8.82353	4.15864
544.24	-4.5977	5.15341		12	4.39495
554.257	-2.06897	5.47381		13.0588	4.37644
564.274	2.98851	5.99428		15.2941	4.63928
574.29	6.66667	6.3068		18	4.8798
584.307	5.97701	6.05302		21.1765	5.15556
594.324	3.44828	5.7256		20.3529	5.12631
604.341	3.67816	6.03652		19.5294	5.06056
614.357	0.689655	5.87241		18.7059	5.02
624.374	-1.37931	5.68149		15.2941	4.67682
634.391	-1.6092	5.66832		11.6471	4.33514
644.407	-0.229885	5.7645		10.8235	4.45606
654.424	-3.44828	5.31115		6.82353	4.13272
664.441	-1.14943	5.62407		4.82353	3.86981
674.457	-0.45977	5.76022		5.05882	3.9063
684.474	2.98851	6.2066		6.23529	3.96627
694.491	4.5977	6.19145		4.82353	3.69797
704.508	4.13793	5.93774		4.70588	3.71111
714.524	3.21839	5.85528		5.52941	3.85827
724.541	3.90805	5.83915		9.29412	4.11781
734.558	-0.229885	5.53995		10.5882	4.28495
744.574	-1.6092	5.61536		10.1176	4.20854
754.591	0.91954	5.97858		12.9412	4.61564
764.608	0	5.72805		12.7059	4.57665
774.624	-0.45977	5.88557		10.7059	4.54033
784.641	1.83908	5.94878		10.4706	4.48454
794.658	1.37931	5.96871		13.2941	4.75397
804.674	2.06897	6.23031		11.4118	4.50795
814.691	4.82759	6.6337		11.7647	4.4523
824.708	3.90805	6.67492		16.8235	4.90654
834.725	1.83908	6.38308		20.3529	5.31008
844.741	1.6092	6.05204		21.8824	5.44932
854.758	-2.06897	5.50494		23.2941	5.52404
864.775	-3.90805	5.3952		26.2353	5.78649
874.791	-3.90805	4.96508		20.3529	5.25172
884.808	-5.51724	4.76385		16.9412	5.00571
894.825	-4.13793	5.01638		14.4706	4.78624
904.841	-0.229885	5.3769		11.6471	4.47311
914.858	1.83908	5.869		8.47059	4.30178
924.875	3.21839	6.46584		12.7059	4.76705
934.891	5.05747	6.68254		14	4.75144
944.908	4.5977	6.70677		12.9412	4.59919
954.925	3.67816	6.63175		15.1765	4.84379
964.942	3.67816	6.25566		19.0588	5.11885
974.958	0.689655	5.64857		14	4.53842
984.975	0.689655	5.70063		12.2353	4.2945
994.992	0.229885	5.72222		12	4.35597
1005.01	-0.689655	5.6336		10	4.17879
1015.03	-2.75862	5.2842		6.47059	3.85014
1025.04	6.66134e-16	5.73285		8.23529	3.89484
1035.06	2.29885	6.09084		8.82353	4.19884
1045.08	2.98851	6.37252		9.29412	4.19944
1055.09	4.82759	6.65499		12.4706	4.3988
1065.11	7.81609	6.98596		19.1765	4.8171
1075.13	4.36782	6.32737		24	5.34728
1085.14	0.229885	5.76597		25.5294	5.30715
1095.16	-1.83908	5.09943		27.6471	5.61535
1105.18	-4.5977	4.71123		26.4706	5.56335
1115.19	-8.50575	4.47338		19.2941	5.1468
1125.21	-4.82759	5.01557		13.7647	4.64364
1135.23	-3.67816	5.11783		11.5294	4.56399
1145.24	-3.21839	5.28621		8.35294	4.24788
1155.26	-1.83908	5.41512		4.94118	3.98747
1165.28	-0.689655	5.52332		6.82353	4.13934
1175.29	2.52874	5.89126		11.1765	4.4605
1185.31	3.90805	5.92923		16.4706	4.8268
1195.33	5.28736	6.12414		18.3529	4.82761
1205.34	6.2069	6.48043		21.7647	5.20215
1215.36	6.89655	6.51007		17.5294	4.77635
1225.38	3.67816	6.00338		13.4118	4.53436
1235.39	2.98851	6.01449		6	3.9757
1245.41	3.90805	6.18809		7.05882	4.12685
1255.43	3.44828	6.06199		6.47059	3.91709
1265.44	3.21839	5.96399		11.0588	4.26102
1275.46	3.21839	6.10273		14.5882	4.63242
1285.48	3.21839	6.15479		26.5882	5.45314
1295.49	3.90805	6.21845		29.1765	5.6129
1305.51	2.06897	5.95906		32.9118	6.0982
1315.53	3.44828	6.21381		31.6324	6.11431
1325.54	3.90805	6.18641		26.5221	5.64435
1335.56	6.89655	6.48424		14.8456	4.80849
1345.58	5.05747	6.07995		12.1912	4.71924
1355.59	6.43678	6.39822		9.44118	4.38062
1365.61	4.36782	6.1561		8.19118	4.2761
1375.63	3.21839	6.2819		13.3162	4.70751
1385.64	2.29885	6.17372		18.5662	5.15831
1395.66	1.37931	6.31986		22.3162	5.4007
1405.68	4.44089e-16	5.90188		24.6912	5.43014
1415.69	1.6092	6.13134		24.4412	5.49057
1425.71	2.06897	6.37046		20.6912	5.0265
1435.73	-0.229885	6.16612		16.6912	4.6156
1445.74	0.45977	6.16111		13.8162	4.37235
1455.76	2.29885	6.31067		11.4412	4.3119
1465.78	1.14943	6.18979		16.4412	4.67931
1475.79	-0.45977	5.76272		18.6912	4.89597
1485.81	-0.229885	5.82704		23.3162	5.38458
1495.83	-0.689655	5.63674		23.0662	5.38117
1505.84	-1.6092	5.63936		23.4412	5.49216
1515.86	-1.6092	5.63936		22.6912	5.2973
1525.88	-1.37931	5.55569		27.1912	5.72445
1535.89	6.66134e-16	5.75519		24.6912	5.51497
1545.91	1.14943	6.11633		21.8162	5.24022
1555.93	0.45977	5.87101		18.3162	4.85178
1565.94	-0.689655	5.72412		14.3162	4.75179
1575.96	0.229885	5.95468		6.69118	4.06308
1585.98	-1.6092	5.90997		5.31618	3.92079
1595.99	-1.83908	6.13222		4.94118	3.96221
1606.01	-2.52874	6.13618		4.31618	3.87439
1616.03	-1.6092	6.18595		5.81618	3.786
1626.04	-1.14943	6.11953		7.94118	4.14645
1636.06	-0.689655	5.96473		8.44118	4.14391
1646.08	-0.45977	5.74248		10.4412	4.26184
1656.09	-0.91954	5.70283		10.8162	4.37916
1666.11	-0.229885	5.73354		9.06618	4.32531
1676.13	-1.83908	5.50187		7.81618	4.17808
1686.14	-2.75862	5.4411		6.44118	4.03842
1696.16	-4.82759	4.99972		3.56618	3.77346
1706.18	-2.75862	5.42057		5.69118	3.95719
1716.19	-4.82759	5.26167		9.19118	4.20762
1726.21	-3.44828	6.28361		10.1912	4.24081
1736.23	-2.52874	6.64357		11.6912	4.46455
1746.24	-0.45977	6.99793		13.3162	4.62291
1756.26	-0.229885	7.00772		11.8162	4.47215
1766.28	0.689655	7.0164		8.19118	4.23496
1776.29	0.229885	6.23969		7.56618	4.16369
1786.31	0.689655	5.96641		6.69118	4.17125
1796.33	-0.689655	5.73184		5.56618	4.14315
1806.34	0.45977	5.64987		4.81618	4.14494
1816.36	2.52874	5.9159		4.19118	4.10046
1826.38	3.67816	6.22831		2.94118	3.92531
1836.39	4.36782	6.3929		0.691176	3.69356
1846.41	3.21839	6.15401		-0.0588235	3.63526
1856.43	0.45977	5.80533		0.191176	3.56378
1866.44	0.689655	5.81177		0.441176	3.61121
1876.46	-0.45977	5.36119		1.56618	3.79935
1886.48	1.6092	5.53763		3.31618	3.96761
1896.49	4.5977	5.987		3.19118	3.91762
1906.51	5.74713	6.31271		2.35784	3.91832
1916.53	4.13793	6.17058		1.70784	3.92114
1926.54	4.5977	6.32908		0.957843	3.84428
1936.56	2.29885	6.37284		0.87451	3.83817
1946.58	1.6092	6.23988		2.2883	4.00515
1956.59	1.83908	6.56014		4.86302	4.3554
1966.61	2.06897	6.57037		4.43543	4.18878
1976.63	3.44828	6.73643		4.2975	4.12104
1986.64	3.67816	6.47416		2.52738	3.7957
1996.66	6.43678	7.05353		-0.507099	3.24832

## Sheet: Fig1d
Figure 1d: Phrase-specific rates for example unit
	Vocal					Playback
Phrase	Mean FR	SEM				Mean FR	SEM
Baseline	0	1.19487				0	0.810824
1	5.78331	2.68256				3.13133	1.86286
1.5	10.1122	2.8092				7.87023	1.8525
2	-6.19728	3.21584				5.48948	2.42203
2.5	8.36372	2.77192				12.0589	2.04845
3	-10.5804	2.25738				17.2345	3.06397
3.5	7.23013	2.35582				10.6383	2.05694
4	-7.78841	2.52509				14.5698	3.18301
4.5	4.19788	2.69283				16.084	2.18271
5	-12.2174	2.16031				17.4189	2.99645
5.5	5.28253	2.39506				8.28213	1.66064
6	-4.78688	3.07751				3.24401	1.91714
6.5	8.10283	2.80596				5.66761	2.06077
7	-10.7125	1.77605				13.5008	2.96783
7.5	6.02742	2.53875				14.1362	2.04127
8	-9.01521	2.30312				8.59181	2.80367
8.5	8.53004	2.90751				9.26213	2.01575
9	-2.62092	2.72766				13.5347	2.49148
9.5	5.49749	2.88413				16.1281	2.52625
10	-6.96881	2.38383				6.32311	2.28702
10.5	3.58239	2.82144				8.73009	2.16309
Post	1.21839	1.0394				-20.3529	0.0928914
*note the 1/2 values are intervals

## Sheet: Fig1e
Figure 1e: Population average PSTHs
*see bottom for phrase time distributions
	All units (n=3285)				Suppressed units (n=1508)				Excited units (n=393)
Time (ms)	Mean FR (spk/s)	Lower 95% CI	Upper 95% CI		Mean FR (spk/s)	Lower 95% CI	Upper 95% CI		Mean FR (spk/s)	Lower 95% CI	Upper 95% CI
-500	0.416241	-0.00929109	0.852922		0.317256	-0.312969	0.947481		0.619529	-0.188552	1.41414
-495	0.338196	-0.0910527	0.810183		0.188639	-0.471597	0.853162		0.417508	-0.329966	1.18519
-490	0.434823	0.0260151	0.856638		0.385852	-0.240086	1.01179		0.20202	-0.545455	0.976431
-485	0.405092	-0.00557465	0.843631		0.428725	-0.231511	1.08039		-0.161616	-0.841751	0.531987
-480	0.282449	-0.13565	0.747004		0.128617	-0.488746	0.780279		-0.430976	-1.10438	0.249158
-475	0.0929109	-0.30289	0.553749		-0.0943194	-0.685959	0.540193		-0.377104	-1.05051	0.350168
-470	0.0743287	-0.321472	0.524017		-0.222937	-0.848875	0.381565		-0.282828	-1.03704	0.424242
-465	-0.226703	-0.605779	0.234135		-0.531618	-1.13612	0.0728832		-0.430976	-1.18519	0.249158
-460	-0.170956	-0.564898	0.249001		-0.651661	-1.20043	-0.0514469		-0.13468	-0.828283	0.572391
-455	-0.267583	-0.685682	0.130075		-0.703108	-1.30332	-0.12433		-0.175084	-0.861953	0.491582
-450	-0.0334479	-0.486853	0.401375		-0.411576	-1.01179	0.231511		0.228956	-0.511785	0.915825
-445	0.0334479	-0.386509	0.444114		-0.0600214	-0.66881	0.561629		0.148148	-0.619529	0.808081
-440	0.0817616	-0.353061	0.494286		0.034298	-0.574491	0.643087		0.20202	-0.558923	0.875421
-435	-0.0743287	-0.468271	0.347487		-0.162915	-0.758842	0.450161		0.148148	-0.606061	0.868687
-430	0.111493	-0.299173	0.522159		-0.111468	-0.698821	0.488746		0.767677	-0.03367	1.52862
-425	0.0668958	-0.332621	0.468271		-0.300107	-0.88746	0.287245		0.498316	-0.276094	1.26599
-420	0.193255	-0.21927	0.607637		-0.360129	-0.947481	0.24866		0.835017	0.0606061	1.69697
-415	0.453405	0.00929109	0.895661		-0.154341	-0.754555	0.531618		1.26599	0.498316	2.20202
-410	0.631794	0.191396	1.1075		0.197213	-0.42015	0.878885		1.48148	0.659933	2.39731
-405	0.505435	0.0706123	0.930967		0.325831	-0.317256	0.990354		0.956229	0.154882	1.79798
-400	0.64666	0.200688	1.09821		0.505895	-0.162915	1.16613		1.31987	0.43771	2.17508
-395	0.423674	0.00185822	0.862213		0.325831	-0.308682	0.951768		1.0101	0.181818	1.80471
-390	0.196971	-0.21927	0.631794		0.00857449	-0.625938	0.604502		0.713805	-0.020202	1.48148
-385	0.0371644	-0.362353	0.470129		-0.197213	-0.818864	0.411576		0.484848	-0.296296	1.21212
-380	-0.0260151	-0.405092	0.416241		-0.274384	-0.8403	0.338692		0.417508	-0.282828	1.15152
-375	-0.178389	-0.56304	0.202546		-0.231511	-0.797428	0.377278		0.13468	-0.579125	0.848485
-370	-0.118926	-0.525876	0.269442		-0.385852	-0.968917	0.265809		0.350168	-0.356902	1.07744
-365	-0.107777	-0.501719	0.301031		-0.445874	-1.02894	0.210075		0.282828	-0.43771	1.00337
-360	-0.0929109	-0.494286	0.328905		-0.291533	-0.913183	0.385852		0.026936	-0.680135	0.760943
-355	-0.182105	-0.58348	0.241568		-0.454448	-1.06324	0.197213		-0.13468	-0.781145	0.606061
-350	-0.230419	-0.624361	0.200688		-0.728832	-1.31618	-0.0643087		-0.107744	-0.734007	0.619529
-345	-0.32333	-0.720989	0.10406		-0.634512	-1.21329	0.0257235		-0.175084	-0.801347	0.531987
-340	-0.516585	-0.930967	-0.109635		-0.8403	-1.40193	-0.21865		-0.040404	-0.680135	0.720539
-335	-0.483137	-0.890086	-0.0631794		-0.926045	-1.49196	-0.325831		0.3367	-0.289562	1.05051
-330	-0.382793	-0.784168	0.016724		-0.943194	-1.52197	-0.317256		0.727273	0.0606061	1.44781
-325	-0.494286	-0.912385	-0.0668958		-0.93462	-1.53055	-0.347267		0.565657	-0.0942761	1.27946
-320	-0.393942	-0.795317	0.0501719		-0.806002	-1.37192	-0.210075		0.377104	-0.262626	1.08418
-315	-0.0706123	-0.47942	0.334479		-0.377278	-0.960343	0.257235		0.430976	-0.296296	1.11111
-310	-0.141225	-0.566756	0.282449		-0.600214	-1.18328	0.0385852		0.498316	-0.23569	1.18519
-305	-0.170956	-0.58348	0.245285		-0.59164	-1.18757	0.00428725		0.242424	-0.444444	0.983165
-300	-0.0780452	-0.507294	0.315897		-0.445874	-1.05466	0.167203		0.26936	-0.430976	0.996633
-295	-0.286166	-0.687541	0.126359		-0.823151	-1.40622	-0.222937		0.255892	-0.457912	0.969697
-290	-0.524017	-0.903094	-0.0947691		-1.13183	-1.68489	-0.557342		7.01482e-15	-0.700337	0.713805
-285	-0.602063	-1.00158	-0.217412		-1.09753	-1.65916	-0.531618		-0.430976	-1.10438	0.289562
-280	-0.661526	-1.05547	-0.258292		-1.02036	-1.62058	-0.437299		-0.350168	-1.04377	0.390572
-275	-0.784168	-1.1651	-0.380935		-1.3119	-1.8478	-0.771704		-0.350168	-1.04377	0.350168
-270	-0.702406	-1.07777	-0.32333		-1.08896	-1.6463	-0.523044		-0.390572	-1.03704	0.30303
-265	-0.635511	-1.02759	-0.247143		-0.977492	-1.55627	-0.454448		-0.579125	-1.23232	0.0942761
-260	-0.438539	-0.817616	-0.0297315		-0.823151	-1.36334	-0.252947		-0.390572	-1.04377	0.26936
-255	-0.364211	-0.756295	0.0260151		-0.994641	-1.5477	-0.46731		-0.255892	-0.915825	0.451178
-250	-0.334479	-0.728421	0.0631794		-1.05466	-1.59914	-0.49732		-0.121212	-0.774411	0.659933
-245	-0.408808	-0.789743	-0.0445972		-1.11468	-1.6806	-0.49732		0.013468	-0.686869	0.774411
-240	-0.486853	-0.858497	-0.0984856		-1.32905	-1.8821	-0.741693		0.26936	-0.444444	1.0303
-235	-0.602063	-0.977423	-0.20812		-1.47481	-2.01501	-0.926045		0.363636	-0.329966	1.06397
-230	-0.635511	-1.02202	-0.245285		-1.3462	-1.87781	-0.741693		0.255892	-0.451178	0.989899
-225	-0.449689	-0.849206	-0.0668958		-0.986066	-1.57771	-0.347267		0.296296	-0.417508	1.04377
-220	-0.226703	-0.637369	0.172814		-0.728832	-1.3462	-0.0900322		0.377104	-0.3367	1.11111
-215	-0.10406	-0.520301	0.308464		-0.454448	-1.05895	0.154341		0.484848	-0.195286	1.21212
-210	0.00371644	-0.438539	0.434823		-0.34298	-0.947481	0.282958		0.767677	0.03367	1.52189
-205	0.126359	-0.301031	0.590913		-0.531618	-1.08467	0.102894		1.11785	0.329966	1.91246
-200	0.152374	-0.265725	0.566756		-0.694534	-1.21329	-0.0900322		1.26599	0.444444	2.04714
-195	0.122642	-0.319613	0.535167		-0.685959	-1.22615	-0.111468		1.31987	0.511785	2.14141
-190	0.0520301	-0.377218	0.466413		-1.02036	-1.56056	-0.437299		1.50842	0.653199	2.3771
-185	0.11521	-0.312181	0.550033		-1.11468	-1.66774	-0.527331		1.65657	0.841751	2.49158
-180	0.16724	-0.267583	0.592772		-0.943194	-1.49196	-0.37299		1.65657	0.888889	2.43771
-175	0.163523	-0.295457	0.58348		-0.823151	-1.38907	-0.240086		1.6835	0.882155	2.50505
-170	0.0445972	-0.408808	0.449689		-1.3119	-1.85209	-0.707395		1.72391	0.962963	2.51852
-165	0.0743287	-0.382793	0.507294		-1.32047	-1.82208	-0.711683		1.71044	0.983165	2.54545
-160	-0.0891945	-0.518443	0.332621		-1.32047	-1.87353	-0.703108		1.29293	0.552189	2.13468
-155	-0.130075	-0.564898	0.304748		-1.3462	-1.8821	-0.71597		1.07744	0.329966	1.87879
-150	-0.16724	-0.590913	0.245285		-1.38049	-1.91211	-0.745981		0.983165	0.215488	1.79125
-145	-0.11521	-0.516585	0.301031		-1.16613	-1.75348	-0.548767		1.02357	0.282828	1.80471
-140	-0.0483137	-0.440398	0.377218		-1.01179	-1.612	-0.377278		1.25253	0.47138	2.05387
-135	-0.0966273	-0.516585	0.341912		-0.900322	-1.49196	-0.240086		1.03704	0.26936	1.83165
-130	-0.163523	-0.564898	0.256434		-1.02894	-1.66345	-0.411576		1.23906	0.47138	2.02694
-125	-0.237852	-0.639227	0.180247		-1.22615	-1.80922	-0.643087		1.25253	0.531987	2.0202
-120	-0.349345	-0.758153	0.0501719		-1.28617	-1.86924	-0.660236		1.02357	0.282828	1.80471
-115	-0.405092	-0.795317	0.00185822		-1.20043	-1.77492	-0.574491		0.713805	-0.026936	1.48822
-110	-0.37536	-0.75072	0.0222986		-1.35477	-1.92497	-0.741693		0.996633	0.23569	1.79125
-105	-0.353061	-0.745145	0.0371644		-1.15756	-1.75777	-0.557342		0.861953	0.0942761	1.63636
-100	-0.345629	-0.754436	0.0706123		-1.10611	-1.74491	-0.49732		0.902357	0.141414	1.71717
-95	-0.215553	-0.59463	0.211837		-1.14041	-1.75777	-0.484459		1.22559	0.444444	2.06734
-90	-0.390226	-0.765586	0.0371644		-1.2433	-1.8135	-0.634512		1.06397	0.255892	1.82492
-85	-0.405092	-0.793459	0.0278733		-1.32047	-1.92069	-0.720257		1.03704	0.161616	1.91246
-80	-0.520301	-0.919818	-0.0929109		-1.57771	-2.16506	-0.977492		0.929293	0.188552	1.73064
-75	-0.724705	-1.09449	-0.312181		-1.79207	-2.31511	-1.23473		0.659933	-0.03367	1.40067
-70	-0.732138	-1.11679	-0.328905		-1.612	-2.14362	-1.02036		0.511785	-0.181818	1.2862
-65	-0.650376	-1.04432	-0.23971		-1.73205	-2.23794	-1.17471		0.848485	0.13468	1.62963
-60	-0.635511	-1.01645	-0.206262		-1.73205	-2.24223	-1.18328		0.929293	0.195286	1.72391
-55	-0.546316	-0.932825	-0.111493		-1.76635	-2.26795	-1.209		1.14478	0.390572	1.93939
-50	-0.263867	-0.644802	0.144941		-1.44051	-1.98071	-0.900322		1.62963	0.814815	2.47138
-45	-0.278733	-0.661526	0.126359		-1.54341	-2.06645	-0.973205		1.6431	0.855219	2.47811
-40	-0.263867	-0.644802	0.159807		-1.51768	-2.03644	-0.938907		1.54882	0.794613	2.39057
-35	-0.20812	-0.598346	0.18768		-1.43194	-1.94212	-0.870311		1.72391	0.936027	2.57912
-30	-0.349345	-0.743287	0.0557465		-1.43194	-1.95498	-0.896034		1.38721	0.612795	2.24242
-25	-0.49057	-0.873362	-0.0668958		-1.6806	-2.21222	-1.1104		1.17172	0.397306	2.02694
-20	-0.694974	-1.05918	-0.288024		-1.91211	-2.41372	-1.36763		1.07744	0.276094	1.91919
-15	-0.706123	-1.07033	-0.312181		-2.01501	-2.51661	-1.50054		1.06397	0.23569	1.91919
-10	-0.810183	-1.16696	-0.410666		-2.65809	-3.15113	-2.15648		1.69697	0.875421	2.55892
-5	-0.557465	-0.955124	-0.143083		-3.12969	-3.58414	-2.64523		3.00337	2.12121	3.90572
0	-0.512868	-0.921676	-0.122642		-3.66988	-4.07288	-3.2283		3.93266	3.02357	4.86195
5	-0.345629	-0.774877	0.0371644		-4.03859	-4.39014	-3.65702		4.87542	3.90572	5.87205
10	-0.349345	-0.776735	0.0260151		-4.53591	-4.8746	-4.18006		5.75084	4.78114	6.72727
15	-0.419957	-0.80275	-0.0538883		-4.51018	-4.84459	-4.15863		5.62963	4.68687	6.57239
20	-0.709839	-1.08706	-0.340054		-4.46731	-4.8403	-4.07717		5.10438	4.17508	6.07407
25	-0.895661	-1.29146	-0.540741		-4.48446	-4.85745	-4.10289		4.84848	3.89899	5.85859
30	-1.18183	-1.57577	-0.789743		-4.41586	-4.79314	-4.03001		4.16162	3.24579	5.06397
35	-1.29704	-1.6724	-0.910527		-4.29582	-4.66881	-3.89711		3.58249	2.72727	4.47138
40	-1.41968	-1.79875	-1.05918		-4.2015	-4.5702	-3.78992		3.09764	2.22896	4.09428
45	-1.52746	-1.89352	-1.14466		-4.24437	-4.6045	-3.8328		2.57239	1.69697	3.54209
50	-1.41596	-1.78575	-1.04618		-3.91854	-4.29582	-3.51125		2.16835	1.3266	3.11785
55	-1.31562	-1.69655	-0.925393		-3.87567	-4.2701	-3.47267		2.23569	1.42088	3.15825
60	-1.50887	-1.89352	-1.10192		-3.95284	-4.33441	-3.54126		1.88552	1.07744	2.84175
65	-1.5609	-1.93255	-1.19112		-3.78135	-4.1672	-3.38692		1.73737	0.976431	2.62626
70	-1.49772	-1.86008	-1.10936		-3.48124	-3.87996	-3.06967		1.96633	1.17172	2.83502
75	-1.73186	-2.09793	-1.37322		-3.54126	-3.94855	-3.08253		1.46801	0.680135	2.2963
80	-1.87308	-2.22615	-1.51631		-3.56699	-3.95284	-3.13826		1.11785	0.3367	1.89226
85	-1.57577	-1.9567	-1.22457		-3.12111	-3.54984	-2.61093		1.17172	0.40404	1.93266
90	-1.59435	-1.96414	-1.25987		-3.25831	-3.71275	-2.81243		1.03704	0.309764	1.80471
95	-1.6278	-1.98272	-1.27102		-3.20686	-3.67417	-2.70954		0.754209	0.026936	1.51515
100	-1.45313	-1.83406	-1.12608		-3.10397	-3.53269	-2.60236		1.07744	0.343434	1.82492
105	-1.36765	-1.75044	-0.994147		-3.03537	-3.48553	-2.53376		1.42761	0.619529	2.22896
110	-1.47171	-1.84149	-1.10378		-3.23258	-3.66988	-2.75241		1.37374	0.511785	2.18855
115	-1.37136	-1.74301	-0.997863		-3.22401	-3.67846	-2.77814		1.77778	0.929293	2.59933
120	-1.29332	-1.66311	-0.90681		-3.30118	-3.77706	-2.85102		1.96633	1.14478	2.82828
125	-1.30819	-1.65753	-0.942117		-3.50697	-3.93569	-3.06967		2.14141	1.3468	3.00337
130	-1.29332	-1.64266	-0.925393		-3.67846	-4.09861	-3.23258		2.03367	1.23232	2.91582
135	-1.15581	-1.53675	-0.80275		-3.78992	-4.19293	-3.36977		2.72054	1.88552	3.54882
140	-1.21527	-1.58692	-0.85478		-4.03001	-4.40729	-3.58414		2.47811	1.65657	3.31313
145	-1.20041	-1.56648	-0.817616		-4.27867	-4.62594	-3.87138		2.77441	2.0202	3.6229
150	-1.25616	-1.63709	-0.893803		-4.38156	-4.73312	-3.98714		2.96296	2.20875	3.81145
155	-1.26359	-1.65567	-0.903094		-4.30439	-4.6731	-3.8671		3.04377	2.17508	3.93939
160	-1.47543	-1.85822	-1.1298		-4.40729	-4.7717	-4.01286		2.54545	1.7037	3.37374
165	-1.55719	-1.92511	-1.21156		-4.27867	-4.64737	-3.88424		2.15488	1.33333	2.97643
170	-1.64266	-2.00688	-1.29704		-4.00429	-4.39014	-3.61415		1.69697	0.855219	2.45118
175	-1.70213	-2.04404	-1.36022		-3.85852	-4.26581	-3.45552		1.07744	0.282828	1.78451
180	-1.83592	-2.1704	-1.46799		-3.77278	-4.17578	-3.36977		0.754209	0.03367	1.42088
185	-1.85822	-2.20385	-1.50516		-3.42122	-3.84137	-2.9925		0.457912	-0.215488	1.13131
190	-1.76531	-2.11279	-1.4011		-3.19829	-3.66559	-2.71811		0.606061	-0.0673401	1.31987
195	-1.73186	-2.09421	-1.36951		-3.16399	-3.63987	-2.71811		0.619529	-0.0538721	1.3266
200	-1.6278	-1.99944	-1.25801		-3.09539	-3.57128	-2.60665		0.915825	0.20202	1.71044
205	-1.44941	-1.84521	-1.07962		-3.00107	-3.45552	-2.5209		0.942761	0.181818	1.72391
210	-1.35278	-1.74301	-0.971848		-3.06967	-3.49839	-2.5895		1.26599	0.552189	2.10101
215	-1.30447	-1.69098	-0.929109		-3.05252	-3.48553	-2.56377		1.23906	0.538721	2.0202
220	-1.23386	-1.59993	-0.830623		-2.81243	-3.24973	-2.29796		0.956229	0.242424	1.72391
225	-1.18554	-1.5479	-0.797176		-2.68382	-3.14255	-2.17363		0.929293	0.228956	1.6835
230	-1.28589	-1.6501	-0.912385		-2.80386	-3.25831	-2.34084		0.888889	0.16835	1.67677
235	-1.34163	-1.67425	-0.932825		-2.9239	-3.36977	-2.43944		0.713805	-0.026936	1.42761
240	-1.29332	-1.65381	-0.899377		-2.94962	-3.3955	-2.4866		0.969697	0.228956	1.73737
245	-1.20041	-1.57577	-0.806467		-3.26688	-3.69561	-2.80386		1.57576	0.808081	2.3367
250	-1.11865	-1.5033	-0.717272		-3.30975	-3.75134	-2.85531		1.71044	0.929293	2.57239
255	-0.992288	-1.38251	-0.587197		-3.34405	-3.78992	-2.85531		2.28956	1.44108	3.14478
260	-0.899377	-1.28217	-0.503577		-3.48982	-3.90997	-3.05252		2.78788	1.97306	3.69697
265	-0.95884	-1.31376	-0.576048		-3.66131	-4.06431	-3.22401		2.90909	2.06061	3.80471
270	-1.07033	-1.43826	-0.687541		-3.7642	-4.14577	-3.34834		2.97643	2.13468	3.87205
275	-1.14095	-1.49029	-0.774877		-3.82422	-4.21865	-3.37835		3.05724	2.15488	3.96633
280	-1.18926	-1.55719	-0.838056		-3.7642	-4.16292	-3.32262		2.92256	2.04714	3.85185
285	-1.32677	-1.67425	-0.964415		-3.78135	-4.18435	-3.35263		2.77441	1.89226	3.60943
290	-1.36022	-1.70956	-1.00344		-3.81565	-4.19721	-3.38264		2.77441	1.93266	3.56902
295	-1.43454	-1.80619	-1.08334		-3.82422	-4.19721	-3.38264		2.70707	1.80471	3.54882
300	-1.5609	-1.90467	-1.22085		-4.03001	-4.39871	-3.60986		2.82828	1.90572	3.67677
305	-1.71328	-2.03847	-1.36951		-4.18435	-4.55305	-3.77278		2.54545	1.6431	3.43434
310	-1.68355	-2.05705	-1.3342		-3.92712	-4.29582	-3.48124		2.38384	1.52189	3.27946
315	-1.66125	-2.04404	-1.28217		-3.7985	-4.22294	-3.31833		2.34343	1.51515	3.27273
320	-1.67983	-2.05891	-1.30075		-3.8671	-4.29582	-3.39979		2.20875	1.38721	3.07071
325	-1.6724	-2.03103	-1.28589		-3.63558	-4.12004	-3.15541		1.85859	1.11785	2.70034
330	-1.57577	-1.97157	-1.1521		-3.59271	-4.07717	-3.0911		2.07407	1.26599	2.9697
335	-1.53489	-1.9567	-1.12236		-3.61844	-4.10289	-3.16827		2.07407	1.26599	2.96296
340	-1.5609	-1.94555	-1.15767		-3.65273	-4.12433	-3.21115		2.11448	1.27946	2.99663
345	-1.43826	-1.82291	-1.05175		-3.51554	-3.96141	-3.06109		2.32997	1.49495	3.20539
350	-1.50144	-1.88981	-1.12236		-3.73848	-4.13719	-3.31404		2.50505	1.6229	3.34007
355	-1.46428	-1.8545	-1.10936		-3.62701	-4.00857	-3.21972		2.43771	1.53535	3.25253
360	-1.39738	-1.78203	-1.02759		-3.77278	-4.15863	-3.34834		2.63973	1.76431	3.48822
365	-1.36022	-1.75044	-0.968132		-3.7985	-4.22722	-3.38264		2.50505	1.56902	3.42761
370	-1.50887	-1.88052	-1.10378		-3.85852	-4.28725	-3.4298		2.28956	1.37374	3.20539
375	-1.36765	-1.75787	-0.96999		-3.72133	-4.18864	-3.28403		2.28956	1.29966	3.19192
380	-1.30447	-1.71885	-0.912385		-3.90139	-4.32154	-3.49411		2.76094	1.78451	3.6633
385	-1.41225	-1.7969	-1.01087		-4.07288	-4.48446	-3.66559		2.80135	1.84512	3.69697
390	-1.24129	-1.62037	-0.841773		-4.03859	-4.43301	-3.64416		3.56902	2.63973	4.51852
395	-1.12236	-1.48657	-0.724705		-4.09003	-4.46302	-3.70418		3.86532	2.87542	4.86869
400	-1.12236	-1.52002	-0.728421		-4.33869	-4.72454	-3.95284		4.24242	3.23232	5.29293
405	-1.09263	-1.44569	-0.704265		-4.39014	-4.76313	-4.00857		4.2963	3.33333	5.3468
410	-0.910527	-1.2896	-0.505435		-4.34727	-4.71168	-3.96999		4.83502	3.83165	5.91919
415	-0.996005	-1.39924	-0.590913		-4.51018	-4.88317	-4.11147		4.65993	3.59596	5.67677
420	-1.04432	-1.44755	-0.64666		-4.57878	-4.93033	-4.19293		4.65993	3.63636	5.7037
425	-1.11493	-1.52002	-0.709839		-4.39871	-4.75884	-4.01286		4.3771	3.43434	5.44108
430	-1.14838	-1.55347	-0.741429		-4.29582	-4.65166	-3.90997		4.10774	3.17845	5.07071
435	-1.30819	-1.70956	-0.914243		-4.06431	-4.43301	-3.65273		3.34007	2.41751	4.3165
440	-1.47543	-1.84149	-1.06662		-4.01286	-4.41158	-3.597		2.92256	2.03367	3.80471
445	-1.70956	-2.07377	-1.31933		-3.99571	-4.40729	-3.58414		2.39731	1.52189	3.31313
450	-1.6278	-2.01245	-1.22642		-3.95284	-4.35584	-3.54126		2.30303	1.48148	3.2862
455	-1.63895	-2.01617	-1.23386		-3.85852	-4.24437	-3.48124		2.19529	1.44108	3.05724
460	-1.64266	-2.02546	-1.24686		-3.75563	-4.17578	-3.30547		2.11448	1.3266	2.97643
465	-1.63895	-2.0013	-1.23571		-3.64416	-4.05145	-3.22401		1.83165	1.05724	2.6734
470	-1.47914	-1.85636	-1.07591		-3.69561	-4.10718	-3.27117		2.14141	1.29293	3.05051
475	-1.47543	-1.8768	-1.08706		-3.68703	-4.12433	-3.24544		2.26263	1.38721	3.15152
480	-1.47543	-1.86193	-1.11679		-3.65273	-4.06002	-3.18114		2.22222	1.38721	3.08418
485	-1.40481	-1.80433	-1.04989		-3.82422	-4.20579	-3.37406		2.51852	1.7037	3.45455
490	-1.1298	-1.51816	-0.743287		-3.72133	-4.1329	-3.24973		3.09764	2.19529	4.04714
495	-1.09263	-1.481	-0.722847		-3.63558	-4.07288	-3.18971		3.17845	2.30303	4.12121
500	-1.06662	-1.4364	-0.680108		-3.58414	-4.01286	-3.14255		3.23232	2.39057	4.20875
505	-1.11121	-1.46428	-0.743287		-3.84137	-4.24437	-3.43837		3.55556	2.70034	4.47138
510	-0.984856	-1.35836	-0.589055		-3.88424	-4.2701	-3.51983		3.7037	2.82828	4.62626
515	-1.21527	-1.58134	-0.852922		-4.17578	-4.55734	-3.78564		3.52862	2.53199	4.52525
520	-1.11121	-1.49215	-0.75072		-4.31297	-4.69882	-3.92712		3.93266	2.97643	4.84848
525	-1.14466	-1.52931	-0.758153		-4.53591	-4.90032	-4.1672		4.08081	3.11111	4.95623
530	-1.02574	-1.41782	-0.631794		-4.51018	-4.8746	-4.18435		4.22896	3.26599	5.13805
535	-1.2896	-1.64452	-0.914243		-4.63023	-4.98607	-4.29582		3.90572	2.98316	4.84848
540	-1.13723	-1.51816	-0.745145		-4.51876	-4.87889	-4.21008		3.9596	3.03704	4.84175
545	-1.2673	-1.63895	-0.884512		-4.45874	-4.82315	-4.12862		3.55556	2.6734	4.49158
550	-1.35278	-1.74858	-0.966273		-4.44159	-4.79743	-4.10718		3.46128	2.58586	4.44444
555	-1.46056	-1.85822	-1.08706		-4.36442	-4.72026	-3.99571		3.27273	2.3771	4.20202
560	-1.41596	-1.80247	-1.02202		-4.35584	-4.72026	-3.95713		3.367	2.49158	4.2963
565	-1.61293	-1.98644	-1.23014		-4.21008	-4.58735	-3.82422		2.89562	2.06061	3.77104
570	-1.63523	-2.02917	-1.26173		-4.06431	-4.4716	-3.62272		2.58586	1.77104	3.43434
575	-1.54232	-1.92511	-1.16882		-3.90139	-4.32154	-3.45123		2.45118	1.60269	3.22559
580	-1.52002	-1.87123	-1.14838		-3.78135	-4.2358	-3.31833		2.12795	1.26599	2.9899
585	-1.56834	-1.9437	-1.18926		-3.73848	-4.17578	-3.31404		1.93939	1.14478	2.78788
590	-1.36393	-1.75602	-0.999721		-3.7299	-4.18006	-3.23258		2.47811	1.58923	3.40067
595	-1.25616	-1.63709	-0.899377		-3.62701	-4.03001	-3.16399		2.68013	1.82492	3.56229
600	-1.3565	-1.73186	-0.996005		-3.63558	-4.07288	-3.18971		2.55892	1.69697	3.50168
605	-1.37136	-1.7523	-1.01273		-3.66131	-4.06431	-3.20686		2.58586	1.71717	3.44781
610	-1.17068	-1.5386	-0.806467		-3.43837	-3.84137	-2.9925		2.97643	2.07407	3.83165
615	-1.3119	-1.68355	-0.943975		-3.70418	-4.09432	-3.27974		2.85522	2.00673	3.71717
620	-1.3342	-1.71514	-0.945833		-3.97856	-4.34727	-3.55413		3.16498	2.30303	4.10774
625	-1.35278	-1.73372	-0.96999		-4.1329	-4.50161	-3.71275		3.13805	2.24916	4.06061
630	-1.41225	-1.80805	-1.04432		-4.17578	-4.54448	-3.78992		3.19192	2.34343	4.10101
635	-1.54232	-1.92511	-1.18554		-4.45016	-4.8403	-4.06431		3.0303	2.20875	3.91919
640	-1.44198	-1.81176	-1.0629		-4.29582	-4.71168	-3.88853		3.17845	2.34343	4.08081
645	-1.42339	-1.78575	-1.04803		-4.2015	-4.63023	-3.77706		3.21886	2.41077	4.12121
650	-1.30075	-1.66496	-0.932825		-4.2015	-4.63023	-3.78564		3.43434	2.59933	4.3367
655	-1.13351	-1.51631	-0.737713		-4.25295	-4.64737	-3.83708		3.7037	2.82155	4.65993
660	-0.910527	-1.30075	-0.512868		-4.10718	-4.52304	-3.70418		4.10774	3.18519	5.00337
665	-0.932825	-1.30633	-0.551891		-4.15005	-4.53591	-3.75563		3.83838	2.90909	4.76768
670	-0.921676	-1.31376	-0.524017		-4.21865	-4.60879	-3.83708		3.77104	2.84848	4.65993
675	-0.832482	-1.22271	-0.416241		-4.2015	-4.60021	-3.8328		4.22896	3.24579	5.2862
680	-0.877079	-1.27102	-0.442256		-4.19293	-4.59164	-3.7985		4.12121	3.18519	5.11785
685	-1.1075	-1.52931	-0.670817		-4.26152	-4.6388	-3.85852		3.55556	2.62626	4.56566
690	-1.20413	-1.61479	-0.774877		-4.25295	-4.62594	-3.84995		3.50168	2.59259	4.55219
695	-1.20413	-1.61293	-0.793459		-4.09861	-4.47588	-3.72562		3.34007	2.46465	4.28956
700	-1.26359	-1.65381	-0.864071		-3.90139	-4.28725	-3.50697		2.58586	1.76431	3.45455
705	-1.21899	-1.62037	-0.839915		-3.77278	-4.17149	-3.34834		2.41077	1.6229	3.23232
710	-1.21899	-1.59807	-0.852922		-3.72133	-4.12862	-3.30975		2.46465	1.6633	3.24579
715	-1.11493	-1.481	-0.724705		-3.60129	-4.03001	-3.13826		2.42424	1.57576	3.3266
720	-1.15581	-1.52374	-0.769302		-3.63558	-4.08574	-3.12111		2.23569	1.367	3.13805
725	-1.25616	-1.61851	-0.882654		-3.71275	-4.14148	-3.24544		2.30303	1.36027	3.19192
730	-1.24872	-1.60178	-0.85478		-3.84995	-4.28725	-3.36977		2.49158	1.57576	3.367
735	-1.07405	-1.44941	-0.654093		-3.85852	-4.30011	-3.41265		2.93603	1.98653	3.84512
740	-1.09263	-1.48472	-0.676391		-4.1329	-4.52733	-3.71275		3.21886	2.24242	4.14141
745	-0.940258	-1.34721	-0.520301		-4.04716	-4.44587	-3.62701		3.42088	2.49158	4.35017
750	-0.839915	-1.24686	-0.419957		-4.00429	-4.45445	-3.58414		3.86532	2.9899	4.80808
755	-0.936542	-1.3119	-0.533309		-4.06431	-4.48446	-3.66559		3.73064	2.88889	4.6532
760	-0.962557	-1.34163	-0.553749		-4.00429	-4.41586	-3.59271		3.64983	2.76768	4.56566
765	-0.847347	-1.22271	-0.438539		-3.74705	-4.18435	-3.30547		3.58249	2.75421	4.45791
770	-1.02202	-1.4011	-0.641085		-3.88424	-4.29582	-3.43408		3.47475	2.59933	4.3569
775	-1.05918	-1.4364	-0.693115		-4.04716	-4.45874	-3.62272		3.35354	2.45791	4.28283
780	-1.14095	-1.53489	-0.763728		-3.93569	-4.37728	-3.47267		3.19192	2.26263	4.06061
785	-1.29704	-1.65381	-0.91796		-4.06431	-4.50161	-3.62701		2.82828	1.92593	3.69697
790	-1.3342	-1.7077	-0.936542		-4.2015	-4.62165	-3.79421		2.89562	1.9596	3.76431
795	-1.20041	-1.58134	-0.791601		-4.11576	-4.54019	-3.67846		3.07071	2.12121	4.0202
800	-1.3342	-1.71514	-0.934684		-4.08146	-4.55305	-3.60129		2.85522	1.95286	3.75758
805	-1.28217	-1.65567	-0.880795		-4.11576	-4.55734	-3.6313		2.9899	2.06061	3.91919
810	-1.2673	-1.67611	-0.878937		-4.17578	-4.63451	-3.68703		3.13805	2.24916	4.09428
815	-1.3565	-1.74672	-0.968132		-4.12433	-4.59164	-3.67417		3.04377	2.16835	4
820	-1.45684	-1.83778	-1.06476		-4.1329	-4.55734	-3.70847		3.19192	2.32997	4.16162
825	-1.29704	-1.67983	-0.903094		-4.15863	-4.57878	-3.71275		3.55556	2.65993	4.57912
830	-1.24129	-1.6278	-0.877079		-4.19293	-4.60021	-3.77706		3.6633	2.78114	4.72727
835	-1.14095	-1.52746	-0.747004		-4.07288	-4.47588	-3.67417		3.93266	2.96296	5.00337
840	-1.14095	-1.5256	-0.758153		-4.26152	-4.64309	-3.84137		4.13468	3.13805	5.11785
845	-1.05547	-1.46242	-0.659667		-4.35584	-4.76742	-3.96141		4.08081	3.11785	5.07071
850	-1.19669	-1.56834	-0.810183		-4.33869	-4.71597	-3.94855		3.73064	2.74074	4.64646
855	-1.00715	-1.38623	-0.620645		-4.09861	-4.4716	-3.65702		4.17508	3.19192	5.11111
860	-0.96999	-1.34907	-0.564898		-4.02144	-4.42015	-3.597		3.97306	3.00337	4.91582
865	-1.0183	-1.4141	-0.605779		-3.8328	-4.24437	-3.38692		3.69024	2.76094	4.63973
870	-0.999721	-1.39181	-0.607637		-3.84137	-4.26152	-3.3955		3.79798	2.88889	4.74074
875	-0.884512	-1.30261	-0.45898		-3.77278	-4.19293	-3.31404		3.87879	2.9899	4.78114
880	-1.12236	-1.50516	-0.709839		-4.03001	-4.4373	-3.57985		3.367	2.51852	4.30303
885	-1.24129	-1.62222	-0.860355		-4.09003	-4.48446	-3.65702		3.11111	2.28283	3.98653
890	-1.22642	-1.62408	-0.871504		-4.09003	-4.48875	-3.69561		3.04377	2.21549	3.97306
895	-1.30075	-1.67797	-0.934684		-4.05573	-4.45016	-3.63558		2.73401	1.93266	3.64983
900	-1.2673	-1.63337	-0.903094		-4.01286	-4.39443	-3.60129		2.85522	1.99327	3.65657
905	-1.31562	-1.71328	-0.951408		-4.00429	-4.42872	-3.57556		2.6532	1.85859	3.50842
910	-1.25244	-1.63152	-0.869646		-3.98714	-4.37299	-3.5627		2.93603	2.08754	3.74411
915	-1.01459	-1.40295	-0.611354		-3.87567	-4.27867	-3.4298		3.48822	2.59259	4.41077
920	-1.03317	-1.41225	-0.652235		-4.00429	-4.39871	-3.58414		3.46128	2.60606	4.38384
925	-1.14466	-1.51445	-0.756295		-4.00429	-4.42015	-3.54126		3.29966	2.41077	4.24916
930	-1.07033	-1.4364	-0.691257		-3.90997	-4.31297	-3.46409		3.38047	2.51852	4.38384
935	-1.06662	-1.43269	-0.687541		-3.84995	-4.25295	-3.4298		3.08418	2.21549	4.01347
940	-1.23386	-1.61479	-0.838056		-3.84137	-4.24866	-3.41265		2.70707	1.90572	3.57576
945	-1.23014	-1.60364	-0.828765		-3.67846	-4.09003	-3.24973		2.46465	1.69024	3.367
950	-1.06662	-1.43826	-0.657809		-3.63558	-4.03001	-3.19829		2.6532	1.89899	3.56229
955	-0.996005	-1.39552	-0.589055		-3.45552	-3.87996	-2.98821		2.58586	1.80471	3.51515
960	-0.90681	-1.29518	-0.498002		-3.4298	-3.88424	-2.94534		2.96296	2.11448	3.89899
965	-0.899377	-1.31562	-0.486853		-3.35263	-3.80707	-2.87245		2.92256	2.07407	3.87879
970	-0.776735	-1.16882	-0.353061		-3.2926	-3.7642	-2.79957		3.46128	2.59259	4.40404
975	-0.735854	-1.12794	-0.32333		-3.08682	-3.53269	-2.61951		3.367	2.48485	4.30976
980	-0.776735	-1.17068	-0.386509		-3.24973	-3.69561	-2.78671		3.51515	2.65993	4.41751
985	-0.832482	-1.23014	-0.447831		-3.26688	-3.70847	-2.79957		3.52862	2.58586	4.46465
990	-0.839915	-1.232	-0.47942		-3.50697	-3.91854	-3.10397		3.67677	2.78788	4.58586
995	-0.929109	-1.28589	-0.550033		-3.50697	-3.91854	-3.0911		3.55556	2.65993	4.48485
1000	-1.03689	-1.41225	-0.644802		-3.77278	-4.2015	-3.3612		3.60943	2.68687	4.68013
1005	-1.02945	-1.43083	-0.639227		-3.59271	-4.04287	-3.17256		3.59596	2.61279	4.633
1010	-1.11493	-1.51259	-0.720989		-3.61844	-4.06431	-3.15541		3.44781	2.55219	4.40404
1015	-1.01459	-1.40295	-0.633652		-3.3955	-3.8328	-2.93676		3.2862	2.41077	4.22222
1020	-0.940258	-1.33606	-0.525876		-3.23258	-3.68703	-2.76956		3.15152	2.26263	4.08081
1025	-0.90681	-1.31004	-0.525876		-3.0268	-3.49411	-2.53805		2.85522	1.9798	3.79125
1030	-0.947691	-1.33978	-0.561182		-3.15541	-3.57556	-2.70096		2.88215	2.03367	3.83838
1035	-0.821332	-1.22642	-0.429248		-2.96677	-3.43837	-2.46088		2.72054	1.82492	3.76431
1040	-0.780452	-1.17068	-0.401375		-2.98392	-3.44695	-2.50375		2.74747	1.85185	3.71717
1045	-0.702406	-1.07777	-0.312181		-2.98392	-3.43408	-2.49518		2.66667	1.77778	3.6431
1050	-0.691257	-1.0629	-0.325188		-3.06967	-3.50268	-2.57235		2.74747	1.81818	3.69697
1055	-0.538883	-0.90681	-0.152374		-2.93248	-3.39979	-2.44802		2.74747	1.81818	3.59596
1060	-0.550033	-0.921676	-0.163523		-3.04394	-3.5284	-2.56806		2.86869	1.92593	3.78451
1065	-0.590913	-0.979281	-0.204404		-3.00965	-3.50268	-2.47803		3.0303	2.10101	3.90572
1070	-0.628078	-1.0183	-0.237852		-2.94962	-3.39121	-2.45659		3.09764	2.19529	3.9596
1075	-0.665242	-1.0406	-0.2713		-2.89818	-3.33119	-2.40943		2.93603	2.05387	3.78451
1080	-0.761869	-1.16696	-0.351203		-2.94962	-3.40407	-2.47803		2.82828	1.91246	3.75758
1085	-0.914243	-1.30261	-0.499861		-2.93248	-3.41693	-2.43087		2.57239	1.65657	3.48148
1090	-0.932825	-1.29332	-0.527734		-2.91533	-3.40407	-2.42658		2.3569	1.52862	3.29293
1095	-1.01087	-1.37136	-0.628078		-3.0268	-3.48124	-2.52947		2.38384	1.57576	3.25926
1100	-0.962557	-1.33606	-0.581622		-2.94105	-3.38692	-2.46945		2.43771	1.57576	3.35354
1105	-0.988572	-1.36393	-0.590913		-2.87245	-3.31404	-2.37085		2.34343	1.46801	3.19865
1110	-0.620645	-0.999721	-0.232277		-2.57235	-3.03537	-2.06645		2.47811	1.62963	3.36027
1115	-0.613212	-1.02202	-0.215553		-2.43516	-2.9239	-1.90354		2.32997	1.46128	3.23906
1120	-0.702406	-1.09263	-0.32333		-2.34084	-2.80386	-1.82637		1.96633	1.18519	2.84848
1125	-0.680108	-1.07962	-0.308464		-2.26367	-2.73098	-1.73633		1.91246	1.09764	2.75421
1130	-0.516585	-0.925393	-0.118926		-2.22079	-2.70096	-1.66345		2.10101	1.25253	2.97643
1135	-0.58348	-0.988572	-0.196971		-2.32369	-2.83387	-1.78778		2.11448	1.25253	2.97643
1140	-0.524017	-0.945833	-0.150516		-2.27224	-2.76527	-1.7149		2.08754	1.23232	2.93603
1145	-0.408808	-0.839915	-0.0260151		-2.16077	-2.67953	-1.60343		2.08754	1.25253	2.94276
1150	-0.524017	-0.947691	-0.117068		-2.28939	-2.79528	-1.74062		1.91246	1.13131	2.6936
1155	-0.706123	-1.10936	-0.299173		-2.36656	-2.8896	-1.83494		1.60269	0.861953	2.3771
1160	-0.832482	-1.2543	-0.440398		-2.40086	-2.9239	-1.86066		1.27946	0.545455	2.02694
1165	-0.90681	-1.29889	-0.514726		-2.50375	-3.00107	-1.98071		1.36027	0.538721	2.09428
1170	-0.910527	-1.3119	-0.514726		-2.5209	-3.0268	-1.94641		1.65657	0.781145	2.51178
1175	-0.739571	-1.13909	-0.312181		-2.28939	-2.79957	-1.72347		1.69697	0.855219	2.55892
1180	-0.668958	-1.06662	-0.232277		-2.13505	-2.64523	-1.55198		1.76431	0.909091	2.66667
1185	-0.683824	-1.0852	-0.250859		-2.10075	-2.59807	-1.52626		1.85859	1.02357	2.79461
1190	-0.806467	-1.18926	-0.403233		-2.1865	-2.6881	-1.612		1.6431	0.794613	2.59259
1195	-0.702406	-1.10007	-0.282449		-2.1179	-2.63237	-1.5477		1.46801	0.653199	2.39057
1200	-0.765586	-1.17811	-0.341912		-2.19507	-2.67524	-1.65916		1.48148	0.686869	2.3367
1205	-0.694974	-1.10564	-0.284307		-1.99786	-2.4866	-1.46624		1.45455	0.673401	2.25589
1210	-0.505435	-0.899377	-0.0799034		-1.88639	-2.38371	-1.32905		1.80471	1.05051	2.61953
1215	-0.330763	-0.741429	0.107777		-1.6806	-2.20364	-1.12326		1.95286	1.11785	2.76094
1220	-0.308464	-0.696832	0.107777		-1.67203	-2.21222	-1.09753		1.96633	1.12458	2.73401
1225	-0.20812	-0.61507	0.228561		-1.55198	-2.1179	-0.981779		2.14141	1.34007	2.95623
1230	-0.137508	-0.559324	0.301031		-1.50054	-2.0493	-0.938907		2.06061	1.21886	2.90909
1235	-0.304748	-0.733996	0.139366		-1.73205	-2.24652	-1.14898		1.57576	0.767677	2.32323
1240	-0.449689	-0.852922	-0.00371644		-1.84352	-2.35798	-1.28189		1.38721	0.639731	2.16835
1245	-0.538883	-0.95884	-0.113351		-1.92069	-2.44373	-1.37192		1.10438	0.363636	1.87879
1250	-0.353061	-0.791601	0.0780452		-1.67203	-2.17792	-1.12755		1.03704	0.30303	1.84512
1255	-0.401375	-0.826907	0.0148657		-1.86924	-2.36227	-1.28189		1.10438	0.37037	1.88552
1260	-0.267583	-0.709839	0.16724		-1.49196	-2.01501	-0.930332		1.09091	0.37037	1.88552
1265	-0.0371644	-0.484995	0.416241		-1.14898	-1.7149	-0.553055		1.17172	0.417508	1.91246
1270	0.130075	-0.334479	0.561182		-0.823151	-1.40622	-0.210075		1.40067	0.646465	2.22896
1275	0.0185822	-0.392084	0.432965		-1.02036	-1.612	-0.347267		1.41414	0.700337	2.20875
1280	-0.0185822	-0.414383	0.412524		-1.09753	-1.6806	-0.488746		1.44108	0.727273	2.24916
1285	-0.0557465	-0.445972	0.362353		-1.22615	-1.76206	-0.59164		1.72391	0.969697	2.53872
1290	-0.20812	-0.585339	0.200688		-1.45766	-2.00643	-0.874598		1.49495	0.734007	2.26263
1295	-0.215553	-0.628078	0.20812		-1.37192	-1.89068	-0.801715		1.40067	0.592593	2.18182
1300	-0.349345	-0.760011	0.0706123		-1.46624	-1.99786	-0.921758		1.26599	0.498316	1.98653
1305	-0.226703	-0.648518	0.204404		-1.12326	-1.63344	-0.54448		1.36027	0.525253	2.14141
1310	-0.185822	-0.592772	0.245285		-0.866024	-1.40622	-0.261522		1.17172	0.444444	1.95286
1315	-0.126359	-0.527734	0.30289		-0.720257	-1.28617	-0.137192		1.48148	0.727273	2.2963
1320	-0.0706123	-0.49057	0.367927		-0.883173	-1.45338	-0.317256		1.65657	0.868687	2.45118
1325	-0.0334479	-0.488711	0.403233		-0.968917	-1.54341	-0.424437		1.60269	0.848485	2.41751
1330	0.00371644	-0.423674	0.431107		-1.10611	-1.65059	-0.578778		1.71044	0.983165	2.58586
1335	-0.085478	-0.492428	0.330763		-1.2433	-1.77492	-0.728832		1.75084	0.962963	2.55892
1340	-0.10406	-0.53145	0.310322		-1.38049	-1.92926	-0.866024		1.58923	0.814815	2.40404
1345	-0.137508	-0.505435	0.256434		-1.35477	-1.86495	-0.831726		1.53535	0.774411	2.32997
1350	0.0966273	-0.304748	0.498002		-1.01179	-1.56056	-0.454448		1.77778	0.976431	2.59259
1355	0.11521	-0.317755	0.538883		-0.797428	-1.33333	-0.197213		1.56229	0.774411	2.39057
1360	0.0520301	-0.371644	0.47942		-0.900322	-1.45766	-0.300107		1.3468	0.518519	2.19529
1365	0.0668958	-0.345629	0.499861		-0.857449	-1.42337	-0.252947		1.44108	0.639731	2.32997
1370	0.0891945	-0.315897	0.53145		-0.943194	-1.53055	-0.368703		1.57576	0.734007	2.48485
1375	-0.185822	-0.58348	0.258292		-1.2433	-1.79636	-0.647374		1.42761	0.579125	2.36364
1380	-0.315897	-0.733996	0.109635		-1.55198	-2.06645	-1.00322		1.18519	0.390572	2.0404
1385	-0.237852	-0.674533	0.193255		-1.45766	-1.97642	-0.866024		1.14478	0.363636	1.94613
1390	-0.10406	-0.516585	0.330763		-1.35477	-1.90354	-0.775991		1.22559	0.424242	2.03367
1395	-0.111493	-0.546316	0.353061		-1.21758	-1.79207	-0.557342		1.09091	0.3367	1.88552
1400	-0.0891945	-0.505435	0.369785		-1.209	-1.75777	-0.553055		1.17172	0.383838	1.95286
1405	-0.170956	-0.616928	0.289882		-1.17471	-1.79636	-0.553055		1.17172	0.350168	1.99327
1410	-0.304748	-0.722847	0.148657		-1.35477	-1.93783	-0.775991		1.18519	0.390572	2.02694
1415	-0.2713	-0.715414	0.16724		-1.18328	-1.77063	-0.617363		1.14478	0.377104	1.99327
1420	-0.613212	-1.00158	-0.204404		-1.7492	-2.31511	-1.19614		0.875421	0.0942761	1.6229
1425	-0.661526	-1.05918	-0.263867		-1.77492	-2.3194	-1.19614		0.767677	2.38642e-16	1.44108
1430	-0.654093	-1.04803	-0.280591		-1.82637	-2.34084	-1.23901		0.781145	-0.03367	1.46801
1435	-0.590913	-0.981139	-0.226703		-1.86924	-2.37085	-1.30332		0.888889	0.0875421	1.6229
1440	-0.683824	-1.08334	-0.315897		-2.01501	-2.4866	-1.50482		0.754209	4.95765e-15	1.47475
1445	-0.445972	-0.847347	-0.0576048		-1.51768	-2.03215	-0.968917		0.915825	0.20202	1.6431
1450	-0.390226	-0.793459	0.00929109		-1.46624	-1.99786	-0.930332		1.05051	0.350168	1.81145
1455	-0.408808	-0.799034	-0.0148657		-1.33762	-1.8821	-0.775991		1.13131	0.424242	1.9596
1460	-0.312181	-0.713556	0.0929109		-1.23473	-1.85638	-0.608789		1.3064	0.552189	2.16162
1465	-0.286166	-0.69869	0.126359		-1.16613	-1.77921	-0.540193		1.17172	0.37037	2.0202
1470	-0.297315	-0.711697	0.13565		-1.22615	-1.81779	-0.583065		1.21212	0.430976	1.97306
1475	-0.278733	-0.696832	0.170956		-1.13183	-1.72347	-0.505895		0.983165	0.215488	1.83165
1480	-0.20812	-0.631794	0.234135		-1.14898	-1.77492	-0.510182		1.0101	0.20202	1.80471
1485	-0.267583	-0.693115	0.204404		-1.02036	-1.62915	-0.394427		0.713805	-0.040404	1.52862
1490	-0.32333	-0.722847	0.130075		-1.03751	-1.64202	-0.454448		0.794613	0.0673401	1.6431
1495	-0.301031	-0.707981	0.141225		-1.02894	-1.612	-0.488746		0.794613	0.0673401	1.60943
1500	-0.442256	-0.843631	-0.00929109		-1.14898	-1.76635	-0.621651		0.511785	-0.228956	1.27946
Phrase onset time distributions (peak normalized)
	Phrase 1 (middle)	Phase 2 onset	Phrase 3 onset	Phr 4	Phr 5	Phr 6	Phr 7	Phr 8	Phr9	Pht10	Phr 11	Phre 12	Phr 13	Phr 14	Phr 15
0	0.0917351	0	0	0	0	0	0	0	0	0	0	0	0	0	0
20	0.740621	0	0	0	0	0	0	0	0	0	0	0	0	0	0
40	1	0.000529241	0	0	0	0	0	0	0	0	0	0	0	0	0
60	0.385991	0.00185234	0	0	0	0	0	0	0	0	0	0	0	0	0
80	0.291618	0.00105848	0	0	0	0	0	0	0	0	0	0	0	0	0
100	0.275791	0.00608627	0	0	0	0	0	0	0	0	0	0	0	0	0
120	0.218347	0.163535	0.000361533	0	0	0	0	0	0	0	0	0	0	0	0
140	0.157679	1	0	0	0	0	0	0	0	0	0	0	0	0	0
160	0.0899766	0.709712	0.000361533	0	0	0	0	0	0	0	0	0	0	0	0
180	0.0539273	0.269119	0.0021692	0	0	0	0	0	0	0	0	0	0	0	0
200	0.0339977	0.279704	0.00253073	0	0	0	0	0	0	0	0	0	0	0	0
220	0.0193435	0.223604	0.010846	0	0	0	0	0	0	0	0	0	0	0	0
240	0.0128957	0.159037	0.13919	0	0	0	0	0	0	0	0	0	0	0	0
260	0.00498242	0.0894417	0.634852	0	0	0	0	0	0	0	0	0	0	0	0
280	0.00410317	0.062715	1	0	0	0	0	0	0	0	0	0	0	0	0
300	0.00146542	0.0378407	0.810918	0.00289575	0	0	0	0	0	0	0	0	0	0	0
320	0.00087925	0.0185234	0.490962	0.00530888	0	0	0	0	0	0	0	0	0	0	0
340	0.00117233	0.0137603	0.35611	0.0410232	0	0	0	0	0	0	0	0	0	0	0
360	0.000586166	0.00846785	0.266088	0.231178	0	0	0	0	0	0	0	0	0	0	0
380	0.000293083	0.00502779	0.195951	0.657336	0	0	0	0	0	0	0	0	0	0	0
400	0	0.00211696	0.100145	1	0.000527983	0	0	0	0	0	0	0	0	0	0
420	0.000293083	0.0013231	0.0694143	0.982143	0.00422386	0	0	0	0	0	0	0	0	0	0
440	0.000293083	0.0013231	0.0357918	0.790541	0.0200634	0	0	0	0	0	0	0	0	0	0
460	0	0.00026462	0.0253073	0.626448	0.102957	0	0	0	0	0	0	0	0	0	0
480	0	0.00105848	0.0148228	0.444015	0.303062	0	0	0	0	0	0	0	0	0	0
500	0	0.00026462	0.00759219	0.304054	0.62038	0.000631313	0	0	0	0	0	0	0	0	0
520	0	0.00026462	0.00614606	0.192085	0.888596	0.00378788	0	0	0	0	0	0	0	0	0
540	0	0	0.00144613	0.116313	1	0.0170455	0	0	0	0	0	0	0	0	0
560	0	0.00026462	0.000723066	0.0728764	0.788279	0.0612374	0	0	0	0	0	0	0	0	0
580	0	0	0.0021692	0.0405405	0.684794	0.174874	0	0	0	0	0	0	0	0	0
600	0	0	0.00144613	0.0255792	0.598733	0.460227	0.00073692	0	0	0	0	0	0	0	0
620	0	0.00026462	0.000361533	0.0159266	0.378036	0.686237	0.00294768	0	0	0	0	0	0	0	0
640	0	0	0	0.00772201	0.258712	0.919823	0.0073692	0	0	0	0	0	0	0	0
660	0	0	0.000361533	0.00627413	0.165787	1	0.0302137	0	0	0	0	0	0	0	0
680	0	0	0.000361533	0.00289575	0.107709	0.930556	0.10538	0	0	0	0	0	0	0	0
700	0	0	0	0.00144788	0.0506864	0.726641	0.294031	0.00165289	0	0	0	0	0	0	0
720	0	0	0	0.00241313	0.0353749	0.688763	0.546794	0.00165289	0	0	0	0	0	0	0
740	0	0	0.000361533	0.00144788	0.0195354	0.512626	0.803979	0.00413223	0	0	0	0	0	0	0
760	0	0	0	0	0.0137276	0.349116	0.977892	0.0181818	0	0	0	0	0	0	0
780	0	0	0	0	0.00897571	0.238636	1	0.0495868	0	0	0	0	0	0	0
800	0	0	0	0.000965251	0.00422386	0.159722	0.925571	0.157851	0.000902527	0	0	0	0	0	0
820	0	0	0	0	0.00211193	0.0839646	0.784083	0.399174	0.00180505	0.00124688	0	0	0	0	0
840	0	0	0	0.000482625	0.00105597	0.0530303	0.680177	0.64876	0.00270758	0	0	0	0	0	0
860	0	0	0	0	0.00211193	0.0258838	0.60059	0.86281	0.0108303	0	0	0	0	0	0
880	0	0	0	0	0.00105597	0.0176768	0.425203	0.95124	0.0261733	0	0	0	0	0	0
900	0	0	0	0	0.000527983	0.0119949	0.277819	1	0.0703971	0	0	0	0	0	0
920	0	0	0	0	0.000527983	0.00883838	0.201916	0.880165	0.234657	0.00124688	0	0	0	0	0
940	0	0	0	0	0.00105597	0.00378788	0.126013	0.716529	0.433213	0.00374065	0	0	0	0	0
960	0	0	0	0	0	0.00252525	0.0759027	0.568595	0.668773	0.0112219	0	0	0	0	0
980	0	0	0	0	0	0.00252525	0.0338983	0.512397	0.876354	0.0112219	0	0	0	0	0
1000	0	0	0	0	0	0.00126263	0.0257922	0.452893	1	0.0448878	0	0	0	0	0
1020	0	0	0	0	0	0.000631313	0.0110538	0.286777	0.845668	0.108479	0.0020202	0	0	0	0
1040	0	0	0	0	0	0.00189394	0.0140015	0.197521	0.711191	0.284289	0.0040404	0	0	0	0
1060	0	0	0	0	0	0	0.00663228	0.116529	0.546029	0.518703	0.0040404	0	0	0	0
1080	0	0	0	0	0	0	0.00442152	0.0884298	0.451264	0.790524	0.0040404	0	0	0	0
1100	0	0	0	0	0	0	0.0036846	0.0561983	0.354693	0.990025	0.020202	0	0	0	0
1120	0	0	0	0	0	0	0.00221076	0.022314	0.32852	1	0.0484848	0.00431034	0	0	0
1140	0	0	0	0	0	0	0.00073692	0.0165289	0.250903	0.872818	0.165657	0	0	0	0
1160	0	0	0	0	0	0	0.00147384	0.00826446	0.148014	0.680798	0.367677	0	0	0	0
1180	0	0	0	0	0	0	0.00073692	0.00991736	0.0803249	0.442643	0.593939	0	0	0	0
1200	0	0	0	0	0	0	0.00073692	0.00495868	0.0703971	0.359102	0.810101	0.0172414	0	0	0
1220	0	0	0	0	0	0	0	0.00495868	0.0460289	0.280549	1	0.0215517	0	0	0
1240	0	0	0	0	0	0	0	0.00413223	0.0279783	0.185786	0.965657	0.0905172	0	0	0
1260	0	0	0	0	0	0	0	0.000826446	0.0180505	0.187032	0.850505	0.25431	0	0	0
1280	0	0	0	0	0	0	0	0.000826446	0.0126354	0.120948	0.646465	0.50431	0	0	0
1300	0	0	0	0	0	0	0	0.00165289	0.0108303	0.0860349	0.40404	0.784483	0	0	0
1320	0	0	0	0	0	0	0	0	0.00361011	0.0461347	0.333333	0.987069	0.00917431	0	0
1340	0	0	0	0	0	0	0	0.000826446	0.00451264	0.0361596	0.208081	1	0.00917431	0	0
1360	0	0	0	0	0	0	0	0	0.00451264	0.0336658	0.157576	0.974138	0.146789	0	0
1380	0	0	0	0	0	0	0	0	0.00270758	0.0187032	0.129293	0.87931	0.302752	0	0
1400	0	0	0	0	0	0	0	0	0.00361011	0.0224439	0.0868687	0.711207	0.568807	0	0
1420	0	0	0	0	0	0	0	0	0.000902527	0.0124688	0.0545455	0.461207	0.633028	0	0
1440	0	0	0	0	0	0	0	0	0	0.0137157	0.0343434	0.396552	1	0	0
1460	0	0	0	0	0	0	0	0	0	0.00374065	0.0363636	0.25	0.807339	0	0
1480	0	0	0	0	0	0	0	0	0	0.00498753	0.0424242	0.12069	0.642202	0.135135	0
1500	0	0	0	0	0	0	0	0	0.000902527	0.0074813	0.020202	0.150862	0.853211	0.27027	0

## Sheet: Fig1f
Figure 1f: Population average rates
Phrase	Mean FR	SEM	p-values		*all units (n=3825)
Baseline	0	0.171988
1	-0.465214	0.137395	0.962757
1.5	-0.150168	0.133448	0.422036
2	0.153807	0.168488	0.070581
2.5	-0.68635	0.117187	0.000628124
3	-0.453695	0.164895	0.931291
3.5	-0.995897	0.119881	5.37309e-08
4	-0.800369	0.139729	0.000732276
4.5	-1.1228	0.12357	9.57263e-13
5	-0.791835	0.130136	3.6024e-05
5.5	-1.43703	0.115215	9.89797e-23
6	-0.928326	0.136606	1.34067e-05
6.5	-1.27032	0.123231	1.23115e-15
7	-0.929841	0.133045	4.71235e-06
7.5	-1.33998	0.123952	1.81704e-19
8	-0.682262	0.140711	0.00646564
8.5	-1.14806	0.136666	4.22509e-11
9	-0.320323	0.159624	0.00205655
9.5	-1.14134	0.169663	1.06855e-09
10	0.00815665	0.227389	0.253695
10.5	-0.455353	0.219403	0.0606072
Post	-0.176766	0.0429123	0.000797395
*note the 1/2 values are intervals

## Sheet: Fig1g
Figure 1g: Population PSTH/heatmap
					shown are average firing rates per phrase/interval, averaged for units in blocks of 50, ordered from most suppressed to most excited
	Phrase
Unit sets	1	1.5	2	2.5	3	3.5	4	4.5	5	5.5	6	6.5	7	7.5	8	8.5	9	9.5	10	10.5
1-50	-10.7027	-3.8887	-8.4731	-9.54984	-15.4955	-14.9542	-17.8205	-14.3497	-17.0377	-17.7513	-19.1607	-15.1949	-20.6211	-15.0148	-18.7178	-17.1281	-19.4478	-15.0486	-20.2311	-9.84483
51-100	-5.10847	-5.01914	-5.20007	-3.12715	-9.5203	-6.21828	-12.6781	-8.39041	-10.969	-8.39599	-11.622	-7.21171	-10.5283	-10.8451	-14.6079	-5.8479	-10.0291	-9.60481	-16.5266	-6.5271
101-150	-7.61021	-4.79701	-5.90541	-1.9927	-7.85223	-5.75601	-11.3991	-7.24985	-9.36768	-8.18056	-9.97394	-8.36768	-6.49712	-7.35234	-8.112	-7.60039	-8.12696	-8.84885	-8.9864	-10.3428
…	-4.52396	-3.91931	-3.17926	-4.01253	-8.04795	-3.39508	-7.4614	-4.4476	-6.10813	-6.63948	-9.26174	-7.32423	-7.03642	-6.2008	-8.15243	-6.54207	-7.98119	-7.55276	-9.57982	-5.62083
	-5.94628	-3.52404	-5.57981	-3.75444	-4.64517	-4.40789	-7.23426	-6.10615	-7.43778	-4.9699	-6.46912	-4.14789	-5.35272	-3.98984	-5.21919	-4.03352	-4.89381	-5.24521	-8.8386	-6.73677
	-5.37327	-1.70229	-6.61893	-3.12756	-6.75574	-3.1742	-5.64243	-2.83462	-6.71212	-3.37224	-5.57894	-4.46191	-6.21418	-4.3869	-5.0379	-4.20176	-1.27882	-3.79353	-5.70899	-1.73583
	-4.97298	-2.84421	-4.09709	-1.67007	-4.55004	-4.15232	-3.908	-2.95449	-4.7588	-5.00642	-5.62953	-4.81359	-6.3082	-4.87283	-7.76669	-3.08033	-2.93002	-5.30835	-3.56229	-4.61514
	-3.14482	-1.71466	-4.41838	-1.90512	-3.25232	-2.43979	-3.6526	-1.92264	-3.64568	-1.25577	-4.05825	-0.735072	-5.83123	-1.48315	-4.59666	-3.19237	-5.13543	-3.09948	-6.10561	0.0315268
	-3.29398	-1.5336	-3.42723	-2.53122	-3.81328	-2.50006	-4.57662	-2.44901	-2.52851	-2.65473	-3.19965	-1.86054	-3.6929	-2.63506	-4.35081	-3.96346	-4.86218	-3.29886	-5.71564	-2.11126
	-3.67105	-1.45104	-4.08121	-1.22719	-3.62734	-3.1499	-3.73185	-1.8552	-3.89008	-2.38389	-2.53581	0.00176712	-4.2391	-1.92346	-3.06291	-4.75608	-1.48154	0.600412	-5.37179	-2.65266
	-4.34167	-1.41583	-2.9586	-3.1778	-4.02713	-2.49183	-3.51494	-2.583	-1.51473	-2.82552	-3.68552	-3.13923	-2.82407	-1.97323	-2.3215	-2.15829	-3.16427	-0.837205	-4.44919	-4.4133
	-4.11527	-0.554754	-0.874956	-3.16428	-3.41962	-2.61486	-2.18456	-2.12729	-2.15021	-5.06455	-3.29145	-2.90554	-4.79762	-4.05138	-2.24596	-1.80341	-3.76959	-0.931676	-3.29872	-3.3135
	-2.17392	-1.90335	-1.95814	-0.856547	-3.95706	-1.7186	-1.2038	-0.900633	-2.60803	-1.66166	-3.34521	-1.11106	-3.37276	-2.59654	-3.50794	-2.06004	-2.67156	1.39825	-3.37085	-0.970418
	-1.61928	-1.96219	-2.24201	-1.37	-3.08197	-1.424	-2.42928	-0.940854	-2.22667	-1.88115	-3.55216	-2.25376	-3.27266	-3.1818	-1.62434	-1.76757	-2.55689	-0.691792	-3.75536	-1.31365
	-1.65102	-1.83616	-2.08878	-1.48511	-2.13735	-2.58398	-2.61193	-1.9905	-3.4758	-2.5406	-2.97305	-2.96245	-2.83373	-1.99526	-1.12643	-2.56315	-2.77937	-1.17472	-2.82595	-0.082276
	-0.520397	-1.29545	-1.97607	-1.64692	-2.12075	-2.18443	-2.5119	-1.84112	-3.17032	-2.18417	-2.17021	-2.25292	-1.73832	-1.37878	-2.53877	-1.35703	-1.70343	-2.60397	-4.09266	1.35738
	-1.44186	-1.17288	-1.0606	-1.37016	-1.11503	-0.883256	-2.19707	-1.23593	-2.20427	-1.70745	-2.27616	-1.11396	-2.20772	-1.67938	-2.58636	-2.23359	-2.98312	-1.07233	-3.16601	0.532582
	-1.77124	-0.789102	-1.44756	-1.77889	-3.19132	-2.23573	-1.57042	-1.61227	-2.4222	-1.95379	-1.83733	-1.63098	-1.99235	-1.46882	-1.50878	-1.83517	-1.83657	-1.604	-1.93739	-2.62818
	-1.58219	-0.534838	-0.852199	-1.26869	-1.73431	-1.72869	-1.51456	-1.92607	-2.0245	-0.979463	-1.29198	-1.90904	-1.24875	-2.67668	-3.36347	-1.88918	-2.40497	-2.31648	-2.15138	1.05496
	-1.52209	-0.0340561	-1.30068	-0.577964	-1.50681	-0.384723	-1.30031	-1.54864	-2.04394	-0.919322	-1.43778	-0.410391	-1.42046	-0.90249	-1.40875	-1.96205	-1.69394	-1.15078	-3.41389	1.60969
	-1.09999	0.264016	-1.60929	-0.87843	-0.842107	-0.946928	-1.22021	-1.19614	-2.11918	-0.125867	-1.0564	-0.950513	-2.03925	-0.736903	-1.78185	-0.94837	-1.43859	-1.2221	-2.46216	-0.21382
	-0.828374	-1.24324	-0.353747	-1.72989	-1.13981	-1.9395	-1.97923	-1.7787	-1.44278	-1.29136	-1.70067	-2.06443	-2.04437	-2.4536	-2.18227	-1.79063	-1.24408	-2.03845	-1.68129	-2.72802
	-1.0506	-0.988426	-0.385408	-0.946316	-1.5608	-1.62189	-2.18359	-1.35028	-2.15194	-1.86761	-1.6125	-1.38033	-1.17347	-1.49978	-0.867739	-0.125148	-1.5728	-1.00711	-1.1048	-1.00242
	-1.02186	0.302036	-0.646713	-0.670062	-1.05129	-1.16415	-2.11624	-1.06762	-1.49633	-0.733067	-1.34332	-1.03335	-1.5521	-1.66616	-0.624326	-2.77124	-1.89352	-1.34139	-1.09478	-1.95818
	-0.32863	-0.99352	-1.96694	-1.49749	-1.66648	-0.972996	-2.01559	-0.950753	-1.66087	-0.536907	-0.186679	-1.52011	-0.488378	-1.16749	-1.47684	-1.21918	-1.68074	-1.64548	-0.651176	-1.31485
	-1.11028	-0.842939	-1.31058	-1.34643	-1.38008	-1.89171	-1.40146	-1.56137	-1.67741	-0.933685	-0.307632	-1.55261	-0.880335	-1.1559	-0.698777	-0.693174	-0.882981	-1.3892	-1.8261	-2.36559
	0.384388	-0.435352	-1.56426	-0.964393	-2.12088	-0.793916	-0.486063	-0.341579	-0.991876	-1.05852	-1.52753	-0.349652	-1.17505	0.0390783	-1.32166	-0.243111	-1.21146	-1.40384	-0.588872	-0.105967
	-0.368322	-1.1509	-0.171041	-1.82785	-1.49523	-2.05731	-1.96368	-1.43112	-1.37767	-2.26809	-2.43109	-2.34984	-2.38954	-1.42078	-0.357863	-0.911641	-0.120579	-1.14253	0.938924	-1.68124
	-0.438252	-1.05916	-0.276384	0.14942	-1.38505	-0.0784054	-1.09186	-0.299022	-1.39607	-0.979742	-1.84489	0.536258	-0.861809	-0.401629	-0.988615	-0.61996	-1.28112	-0.393956	0.594663	1.05677
	-1.01363	0.246204	-0.275153	-0.200974	-1.11402	-0.773653	-0.813844	-1.1704	-1.28659	-2.25298	-0.541544	-2.43394	-1.10227	-1.49908	-0.721933	-0.792438	-1.39523	-1.86815	0.227812	-0.307067
	-0.816166	-0.797848	-0.589523	-0.361423	-1.1849	-0.19836	-0.90988	-0.755818	-0.88121	-0.730205	-0.887213	-0.788684	-1.03093	-1.08378	-0.391109	-0.721751	-0.396321	-1.75278	-0.297347	0.0896523
	0.112983	-0.770396	-0.691778	-0.81748	0.953491	-0.712916	0.441596	-0.862342	-1.34403	-1.20335	-1.36153	-0.596289	-1.35132	-0.895424	-1.18807	-1.16046	-0.991583	-0.177385	-1.28171	0.993751
	-0.529642	-0.632689	-1.06915	-0.387235	-1.35665	-0.487281	-0.0882268	-1.0498	-0.393366	-0.213834	-0.683895	-0.675267	-0.822836	-0.689537	-0.548529	-0.295361	0.349922	-1.54329	-0.921311	-1.63035
	-1.22931	0.155797	0.57284	-1.78978	-0.747193	-1.38676	0.157757	-0.972463	-1.14496	-1.38416	-0.679035	-0.940365	-0.474268	-1.34023	-0.928717	-1.6718	-1.00186	-1.24704	0.0452558	-1.0467
	-0.179477	-0.495187	0.695329	-0.958604	-0.512854	-0.885976	-1.02704	-0.571731	-0.56076	-0.577483	-0.212389	-0.990112	0.334648	-1.44794	-1.07144	-0.225973	-1.03602	-0.212003	-1.40181	0.225066
	-0.306752	-0.618203	-0.507404	-0.264155	-0.619163	0.0183328	0.0382472	0.0408801	-0.48745	0.318559	-0.806015	1.16183	-0.238526	0.0472517	-1.16473	-0.0363392	0.629924	0.242841	-0.78204	1.72387
	0.158473	0.459941	-0.368494	-0.455396	-0.283625	0.055915	-0.396586	-0.251623	-0.209486	-0.804307	-0.45048	0.2954	-0.835154	-0.175819	-1.15895	-0.697833	0.166651	0.618808	-0.0677631	-1.90395
	-0.126884	-0.319222	0.430006	-0.720419	-0.536947	-1.09456	-0.625788	-0.862241	-0.186737	-1.14156	-0.337721	-1.01588	0.316612	-1.03096	-1.54601	-0.629592	-0.369278	-1.46413	0.241162	-1.43821
	0.776441	-0.554472	-0.18889	-1.04516	-0.0536888	-0.552092	0.667876	-0.221847	-0.0575211	-0.314685	-0.284067	0.386523	-0.633022	-0.47237	-0.9279	-0.892908	-0.562846	-1.37468	-1.14592	-2.5468
	-0.166636	-0.818803	-0.793767	-0.472807	0.0330613	-0.114205	-0.410043	-0.138764	-0.572149	-0.881575	-0.0562649	-0.536166	-0.424216	-0.723191	-0.523913	0.49704	-0.549136	-0.345298	2.00412	-0.539447
	1.29637	1.17626	0.299512	-0.172917	-0.700481	-0.86334	-1.168	-1.51763	-0.294879	-1.4847	-0.4063	0.336045	0.313116	-0.114695	0.118812	-0.647371	0.416854	-1.36675	-0.63568	0.089593
	0.383794	-0.53281	-0.574658	-0.465678	0.588093	0.334733	-0.317057	-0.119511	-0.912725	-0.0831399	-0.514015	-0.892741	0.246737	-0.021454	0.0318356	-0.0119307	0.65549	-0.149113	0.562846	1.14369
	0.522689	-1.21319	0.0460963	-1.30607	0.313359	0.383607	-0.640466	-0.440067	0.0534218	-0.982008	-0.924209	-0.45074	0.503006	-0.222963	0.180994	0.670613	1.73375	0.457069	-0.982812	1.05153
	-0.828047	-0.378072	0.562373	0.122714	0.178136	-0.622062	-0.479676	0.391319	1.32391	-0.541098	-0.839141	-0.723815	-0.614016	-0.781783	0.134047	0.394046	1.0687	-0.154511	1.22255	-0.0542575
	1.13738	0.559675	-1.00118	0.0480737	-0.817797	-1.07114	-0.144208	1.63954	0.503642	-0.408151	0.536082	1.37767	0.761407	0.603959	0.241798	0.349912	0.448524	-0.109873	1.01662	-0.495455
	-0.390268	-0.594707	-0.071171	-0.679686	0.118442	-0.98082	0.205598	-0.507401	-0.0382289	0.372534	0.0240159	-1.19441	0.270335	-0.962176	1.05635	-0.306052	0.527703	-0.263817	2.04588	4.20828
	0.308859	-0.280044	0.558359	0.0554781	0.672258	-0.0383631	0.216752	0.448534	-0.285445	0.713189	0.357601	0.142162	1.01372	0.130632	0.705119	-0.226082	0.424304	0.261152	0.498806	-0.240206
	0.477993	0.729152	0.223953	0.171288	1.07028	-0.199134	0.399393	0.810889	0.494708	0.655728	-0.815798	0.586185	0.599912	1.01611	1.6877	1.62897	0.207837	-0.526657	1.22061	1.71408
	0.444155	-0.512263	0.119254	-0.641223	-0.707823	0.557686	-0.617436	-0.113934	0.789588	-0.344714	0.576768	-0.171606	0.200321	-1.28972	0.752495	0.26679	0.477076	0.00370138	5.08845	0.856463
	-0.183856	0.150349	0.624613	0.254636	0.329377	-0.0444727	0.449029	-0.445305	0.313643	-0.232347	0.55191	0.27416	0.398987	-0.242602	1.14417	-0.179769	0.740924	0.517466	3.8746	1.44176
	1.02286	1.33129	1.09048	0.750501	1.58197	0.897272	-1.07126	0.0462293	0.02416	0.378277	1.60929	0.77881	0.0743399	-0.467135	0.868868	0.67161	1.88963	-1.50544	2.62685	-0.175425
	0.659456	0.793292	0.6996	0.0161713	-0.278147	-0.208156	2.74763	-0.391658	1.02683	-0.184012	0.618529	-0.956657	0.658235	-0.096408	0.965089	0.938181	0.981356	-0.176794	3.11559	3.48576
	1.48089	-1.0266	1.5467	-0.629571	0.658784	1.02975	1.87284	0.309599	0.903939	0.712278	1.01454	-0.316033	0.848855	-0.38238	0.875191	0.913249	0.668685	-0.664583	2.71642	0.706999
	0.534616	0.332824	0.290076	0.931994	1.66521	0.598631	1.89022	-0.187231	0.786644	0.879736	1.21549	-0.276311	1.54879	-0.110286	2.51862	0.673124	2.37634	0.662294	1.94372	4.21801
	0.698098	1.27765	2.13107	-0.0698692	0.582998	0.0489049	1.68826	0.740855	0.894849	0.185148	2.81002	0.356078	2.33068	1.41436	-0.35451	1.87415	1.84851	3.44405	4.23197	3.2616
	1.30162	-0.2265	0.635076	-1.43846	2.06967	0.392906	1.65091	-0.735197	2.48533	-0.454477	0.444236	0.110355	1.48849	-0.28008	2.3941	0.619361	2.48964	1.00355	4.1146	4.78583
	1.43385	1.2815	3.2115	0.40419	4.09278	0.942244	1.86093	0.266012	0.293529	-0.457245	0.913288	0.662387	0.404473	0.421362	2.7024	1.10758	3.36408	1.21058	3.75564	-0.337263
	0.399355	1.53683	2.88671	1.51692	1.06204	0.245931	2.53641	1.50401	2.8171	0.46411	2.5064	1.50967	1.94063	2.29395	2.28214	0.572028	2.67195	1.39075	6.23013	0.116149
	4.68625	1.62313	2.21452	1.73724	1.92841	0.480583	1.64494	0.853047	4.01383	-1.414	2.6344	1.03301	2.21614	1.10477	2.12445	0.801346	3.97831	-2.48884	4.15851	0.549963
	3.06733	0.702241	4.73546	0.193288	2.43837	0.908186	4.21127	-0.367247	1.57873	0.688839	3.85016	0.967284	3.9403	2.32615	1.8098	-0.439944	2.53809	-0.515135	5.99864	2.37407
	0.531828	1.17695	8.28662	0.580298	4.69895	0.117968	3.71038	-1.41701	4.84986	-1.19637	3.16681	-2.25901	1.98375	-0.526857	2.24892	-0.258929	4.39551	-1.72052	5.62233	0.632463
	3.09801	3.5819	2.89585	0.152061	5.22037	1.77753	3.51596	2.13206	3.97863	1.59947	1.85874	1.47798	3.17111	1.22355	7.16862	1.38511	4.88287	3.78473	14.5067	1.95419
	5.82224	4.75099	6.16809	3.78659	7.96818	2.17682	4.11087	2.5188	7.29936	0.969851	5.63219	0.565692	4.54002	-0.266949	8.18955	0.896533	5.7258	2.04157	7.95714	3.2498
	4.33923	5.40289	7.79146	2.28694	9.24641	2.86275	8.17503	-0.553255	7.34536	0.629337	8.49311	0.597513	7.14046	1.00581	8.21617	0.89924	10.3428	1.19336	12.8168	0.255419
	9.10943	7.59865	21.1429	7.24231	14.3366	6.54518	10.14	3.03039	10.2545	4.24787	9.84106	2.40855	11.8749	4.10774	10.7882	2.64523	11.9424	6.54606	13.1124	3.43544
	17.6436	18.6822	32.0034	9.7695	33.9874	6.13229	24.8498	6.27862	21.7296	3.12915	22.1384	1.73334	17.0684	2.05367	23.8551	2.87702	21.6091	3.12229	33.541	3.23001

## Sheet: Fig2a
Figure 2a: Population Scatter and histograms
Phrase Mean RMI	Interval Mean RMI					Binned Averages (binned by phrase)
-0.455532	-0.0901915					PhraseRMI Range	Interval Mean RMI	Interval RMI SEM	P-values
-0.0463257	-0.604607					[-1 -0.8]	-0.442122	0.495179	1.10433e-12
-1	-1					[-0.8 -0.6]	-0.428874	0.335738	5.11288e-14
0.445165	-0.598382					[-0.6 -0.4]	-0.331655	0.298748	3.09088e-31
0.382574	0.383249					[-0.4 -0.2]	-0.222249	0.233224	1.06371e-65
-0.252318	0.054179					[-0.2 0]	-0.121432	0.20763	7.54834e-72
-1	0.480215					[0 0.2]	-0.0397962	0.204588	4.42311e-06
-1	-1					[0.2 0.4]	0.0380541	0.287345	0.000691455
-1	-1					[0.4 0.6]	0.056712	0.372479	0.0314426
-0.288251	-0.470115					[0.6 0.8]	0.154916	0.556535	0.140195
-1	0.0295371					[0.8 1.0]	0.568185	0.77942	0.3125
0.0911205	-0.194485
-1	-1
-0.807976	-0.155306
0.0329201	-0.620608
-1	-1
-0.00630792	-0.159754
-1	-1
-1	-1
-1	-0.272659
-0.223076	-0.00931287
-0.219845	0.31852
-0.0808405	-0.0946022
0.446744	-0.662141
0.192067	-0.230632
0.0157472	0.020378
-0.234633	0.0758999
0.654274	-0.165059
-0.700284	-0.540586
-0.237607	-0.276714
-0.304291	-0.579742
-0.222915	-0.170708
0.0140606	-0.0405986
-0.433329	-0.0532967
0.0147734	-0.128187
-1	-0.322734
-0.402684	-0.119971
-0.599889	0.339376
0.271578	0.335475
-0.35138	0.111996
-0.0338221	0.1856
-0.354554	0.10437
-0.236082	0.138088
-0.0779141	-1
0.126472	-0.516932
-0.170275	-0.0416683
-0.163886	-0.80265
-0.308	-0.0405557
0.092203	-0.472951
0.280456	0.041144
-0.067021	-0.40121
0.149425	0.433114
-0.67009	-0.467496
-0.415612	-0.366648
-0.154919	-0.250805
-0.437054	-0.122851
-0.423171	-0.186519
0.160292	-0.0746722
-0.477452	-0.58808
-0.0963925	-0.456989
-0.141121	-0.719859
0.0221044	-0.354199
-0.409023	-0.453003
0.0238578	-0.204903
0.397445	0.337348
-1	-1
0.237329	-0.747931
-0.105153	-0.223965
0.000406095	-0.175333
-0.279128	-0.272339
0.146468	-0.49274
-0.0700086	0.281019
-0.0580533	0.131492
-1	-0.183784
-0.128834	-0.160212
-0.188789	-0.592237
0.0248699	-0.285497
0.484754	0.598484
-0.225225	-0.371113
-0.268472	-1
-0.0572297	-0.12322
0.181774	0.127788
-0.323488	-0.577159
0.20299	-0.622079
0.0993058	-0.391207
-0.720789	-0.799305
0.526341	-0.562711
0.0437328	-0.116626
-0.2662	-0.135116
-0.285419	-0.192503
-0.00332705	-1
-0.314225	0.00122771
-0.136364	-0.239663
-0.754802	-0.437721
-0.167248	-0.00401096
0.851853	-1
-0.434563	-0.0634432
-0.372336	-0.226103
0.175705	-0.158538
-0.307447	0.149972
-1	-0.561247
-0.261328	0.0974051
0.798925	-1
0.340427	-0.144304
0.0164732	-0.228788
0.152004	-0.350358
0.00788087	0.0275813
0.45773	-0.645027
0.214667	-0.0367278
-0.568764	-0.14417
-0.1209	0.417014
-0.435065	-0.0358282
-1	-0.158193
-1	0.223614
-0.947785	-0.17262
-1	-0.639874
0.349745	-0.134961
0.21664	-0.14352
-0.169096	-0.0611138
0.0106738	-0.32996
0.0967267	-0.132954
-1	0.639289
-1	0.0554035
0.00694198	0.445011
-1	0.385793
0.152274	0.0958649
0.446523	-0.514686
0.168873	-0.215507
-1	-1
-0.442655	-0.223302
-1	-0.548567
-1	-0.605408
-0.479748	-0.352948
0.292513	0.221077
-0.0468793	-0.066284
0.24571	0.237195
-1	0.588876
-0.166286	-0.466627
-1	-1
-0.487725	0.0138
-1	0.955129
-0.351452	0.214741
-1	0.542087
0.420251	-0.294786
0.369225	-1
-0.453759	0.0414623
0.328243	0.343815
-0.131663	-0.116514
-0.121368	0.0486155
-1	0.118724
-0.322674	-0.098829
-1	-0.402951
0.0688148	0.0885323
-0.231697	-0.323488
-1	-0.418477
0.249067	0.598245
0.172571	-0.0902118
-0.698616	-0.812296
-0.360357	0.041186
-0.221011	-0.115005
0.00660061	-0.239296
0.00422977	-0.318874
-0.209466	0.167231
-0.17515	0.156488
-0.469443	-0.611374
-0.303627	-0.363561
-1	-0.125292
-0.000499762	0.358335
-1	-1
-0.622235	-0.338936
0.464982	0.451112
0.413712	0.16645
0.374421	-1
-0.701261	-0.440805
0.203527	-0.320012
0.220642	-0.756862
-0.31914	-0.0838713
-0.399196	-0.00131849
0.27023	-0.447744
-0.523438	-0.560544
0.113475	-0.518176
-0.196458	-0.719562
-1	0.214818
-0.556185	0.0584328
-1	-1
-0.53643	-0.699183
-1	-0.00685101
-0.571188	0.207647
-0.344825	-0.555648
0.0727813	-0.0883997
-1	-0.307761
-0.310689	-0.00622626
0.461077	0.117254
-1	-1
-0.137003	-1
-1	-1
-0.0622658	0.157873
-0.0729254	0.200715
0.35751	0.238311
-0.011536	-0.00104524
-0.509767	-1
-0.0562118	-0.3471
-0.84774	-0.85991
-0.258022	-0.729161
-1	-0.618874
-0.376295	-0.342339
0.7445	-0.36207
-1	0.199405
0.414259	-0.088116
0.311189	-0.144311
-0.569735	-0.34549
-0.19887	-0.528477
-0.267813	-0.0123904
-0.487729	-0.334621
-0.226555	-0.226374
-1	-0.577661
-0.494895	-0.326493
0.147548	-0.282386
-0.18387	-0.0985107
-0.129837	-0.0313258
-0.197543	0.11261
-1	0.530689
-1	-0.123592
-0.362252	-0.180689
0.110231	-0.187665
-0.629959	-0.602758
-0.300699	0.0135525
-1	0.172448
-0.285329	0.126819
-0.0743832	-0.272545
-0.183796	-0.725953
-0.13597	-0.817085
-0.253833	-0.460243
0.191287	0.0472035
-0.51928	-0.835609
-0.0688248	-0.408744
-0.412134	-0.339237
0.0762483	-0.218561
-0.63877	-0.055848
-0.114473	-0.491408
-0.0448161	-0.386303
0.251716	0.17643
0.412561	0.134929
-1	-0.505747
-0.378338	-0.511047
-0.490409	-0.399147
-0.350732	-0.322018
0.302592	-0.189745
-1	-1
0.460947	0.272849
-0.25024	-0.286231
-1	-1
-0.295757	-0.0575207
-0.595807	0.160138
-0.61722	0.0284119
0.187745	-0.0782926
0.133604	0.454137
-0.112834	-0.00893872
-0.31002	0.249414
0.47129	0.12019
0.0681608	0.311814
0.347977	0.390901
0.330461	0.271809
-0.0125162	0.631308
0.455773	0.094193
0.60487	0.454539
0.391908	0.555991
0.297457	0.270537
0.0241068	-0.310904
0.0782311	0.0655946
0.26649	0.789405
0.274368	0.654769
0.468349	0.401305
0.289155	0.549226
0.827189	0.653862
0.215622	0.267222
0.279749	0.189529
-1	0.359169
-0.0605543	-0.516711
0.0727991	-0.0882714
-0.0352555	0.0814209
0.36214	-0.185954
0.215981	-0.473006
0.151465	0.291934
-0.190517	-0.172911
-1	-0.352433
-0.159022	-0.154787
0.0966252	-1
-0.239846	-0.617748
-0.135169	-0.246888
-0.454818	-1
-0.0856207	-1
-0.164878	-0.207638
0.181802	-0.218266
0.181802	-0.218266
-0.314614	0.283372
-0.748979	-0.262786
0.0385573	-0.411901
-0.158819	-0.216019
-1	-0.494735
-0.522968	-0.0916604
-0.51532	-1
-0.714388	-0.329704
-0.0948616	-0.266215
0.100873	0.0551454
-0.212451	-0.413687
-0.251343	-0.273748
0.336892	-0.66058
-0.470863	-0.132599
-1	-0.461672
-0.33364	-0.0501272
-0.394794	0.095751
-0.18422	0.0140405
-0.358818	-0.242428
-0.49774	-0.144713
-0.0579099	0.0639205
0.106976	-0.0519277
-0.166358	0.00318481
-0.0536014	0.151046
-0.187402	-1
-1	-1
-0.0402066	-0.232737
0.313058	-0.0284706
-0.215248	-0.167917
-0.203561	-0.183577
0.0272233	-0.0919745
0.251657	0.0709955
-0.0351517	-0.212498
-0.164873	-0.0195273
-0.0330885	0.269116
-0.487774	-0.35338
0.13088	-0.161384
-0.253213	-0.208619
0.0768475	-0.30057
0.282731	0.209611
-0.0994529	-0.188896
-0.635041	-0.422305
-0.117683	-0.412057
-0.298731	-0.132182
-0.612426	0.153443
-0.109933	0.0487242
-0.123639	-0.354831
-0.0471233	-0.00246528
0.0703955	-0.159458
0.103091	-0.335114
0.314844	-0.107865
0.22012	-0.129484
0.425631	0.368342
-0.139017	-0.646893
-0.114111	0.00226908
-0.430917	-0.344532
-0.560915	-0.35097
0.089916	-0.348492
0.403375	-0.0259722
0.114176	0.0764215
-0.656952	-0.416129
-0.227777	-0.048473
0.254068	-0.199826
0.108215	-0.206681
-0.263417	0.0122079
-0.173002	-0.078365
0.377985	0.328079
0.0964806	-0.0373165
-0.0461429	-0.276966
-0.081169	-0.300736
-1	-0.366124
-0.48211	-0.0893828
-0.274315	-0.333884
-1	-0.196206
-0.815264	-0.0986314
-0.00619438	0.092192
0.21116	0.056436
-0.0431842	-0.0828756
0.385517	-0.178557
0.211889	-0.501818
0.0443539	-0.247775
0.190093	-0.000978468
-0.506933	-0.319117
-0.0740941	-0.205674
-0.0754515	-0.510262
0.0166821	-0.260101
-0.757946	-0.454849
-0.0626996	-0.34233
-0.219167	-0.320907
-0.216769	-0.263585
-0.259183	-0.426516
-0.161006	-0.216899
-0.258711	-0.201019
-0.380841	-0.147149
-0.121863	-0.323814
-0.0349919	-0.169373
0.00685585	-0.182036
0.0262704	-0.178174
-0.124144	-0.197161
-0.319685	0.0251767
-0.0826461	-0.290607
0.348115	-0.616855
-0.249028	-0.0980086
-0.195128	0.258764
0.0369235	0.35831
-0.11179	-0.0647252
-0.205789	-0.0593414
-0.0903906	-0.0775711
-0.147782	0.0195362
0.0875031	-0.0692008
-0.444718	-0.280468
-0.217832	-0.0960493
-0.340524	-0.504992
-0.0610234	-0.139647
-0.0515539	-0.636498
-0.215652	-0.348799
-0.0872446	-0.228048
0.00325941	-0.0185592
-0.16039	-0.399604
0.0158561	-0.314521
-0.404839	-0.126218
-0.271593	-0.218
0.0046973	0.0523674
-0.0890758	-0.148269
-0.0734387	-0.136794
0.142221	-0.0756572
0.0175943	-0.0537452
-0.313535	0.15178
-0.0342623	0.130933
0.300831	-0.0638104
0.00322181	-0.000114401
-0.516627	0.304174
-0.529946	0.138243
-1	0.209819
-0.160199	-0.0115094
-0.0984955	-0.338328
-0.163563	-0.310027
0.42734	-0.116345
0.224582	-0.224911
-0.312642	-0.221435
-0.242627	-0.125698
0.0345993	0.00862651
0.0494904	-0.290278
-0.0216115	0.0184738
-0.441416	-0.162496
-0.399199	-0.231581
-1	-0.46658
-0.402486	-0.447605
-0.646448	-0.732621
-0.475284	-0.617697
-0.896063	-0.642672
-0.0597703	0.19096
-0.230929	-0.110358
-0.724847	-0.33911
-0.199338	-0.65063
-0.262008	-1
-0.229581	-0.259492
-1	0.13706
-1	-0.106282
-0.0234056	0.0322712
0.185721	0.263108
0.163179	0.222835
0.00812467	-0.0761316
0.0763969	-0.028268
0.0820304	-0.0124163
0.0583889	-0.178765
-0.392563	-0.237927
-0.397635	-0.358934
-0.0852729	-0.216885
0.0318698	0.414682
-0.142465	-0.19168
-0.214963	-0.140396
0.268387	0.0663216
0.0591149	-0.0285089
0.0734328	0.0812883
-0.203308	-0.286204
-0.0533679	-0.16197
-0.515986	-0.358759
-0.334788	-0.201753
-0.412818	-0.110931
-0.234898	-0.199305
-0.164746	-0.250005
-0.0989748	0.123647
0.0173903	-0.0385114
-0.410856	-0.280832
-0.14576	0.020345
0.219806	-1
0.136113	-0.111888
-0.277144	-0.156465
-0.251027	-0.407377
0.267525	0.18864
0.105059	-0.0055917
-0.428027	-0.809286
-0.396442	-0.313364
0.0865355	0.03048
-0.0457488	-0.0700872
0.266467	-0.060983
-0.136561	-0.46901
-0.228417	-0.594289
-0.162837	-0.364931
-0.154662	-0.409004
0.0367337	0.264856
-0.00547981	0.153764
0.279734	0.20366
-0.570218	-0.418028
0.0556106	-0.0502804
-0.124118	-0.248377
-0.0147765	-0.256492
-0.171874	-0.282942
-0.132842	0.0391943
-0.10038	-0.249343
-0.141209	-0.270379
-0.00649097	0.0926984
0.090103	-0.155962
0.164827	0.0649683
0.460025	0.321966
-0.0942703	-0.305601
-0.496227	-0.0183419
-0.0250668	0.016532
-0.509526	-0.647076
0.0477175	0.0196101
0.219408	0.0897824
0.0851601	0.179425
-0.0056321	-0.172158
0.0360103	-0.0473212
0.0217435	-0.259676
-0.117628	-0.25908
0.0449307	0.152598
-0.0138528	-0.461873
-0.00641725	-0.0759287
-0.608369	-0.0505686
-0.0572275	-0.0789706
-0.259138	-0.297093
-0.101502	-0.0770587
-0.156098	0.00561894
0.107631	-0.0134951
-0.239197	0.107546
0.0573203	0.0567583
0.258778	0.398119
0.147024	-0.196917
-0.178595	-0.19943
-0.277242	-0.535888
-0.212321	-0.246253
-0.137069	-0.216812
-0.201613	-0.0447751
-0.0355735	-0.301768
-0.0184185	-0.0876508
0.170975	-0.214818
-0.104506	-0.156338
0.602914	0.389702
0.309677	0.39804
-0.286847	-0.370762
0.0446446	-0.0332521
-0.454735	-0.370291
0.0339396	0.0416679
-0.474414	-0.176343
-0.166924	0.00236024
0.222668	0.0775117
0.256843	0.117761
-0.159345	-0.0670706
0.0329836	0.0198144
0.02184	0.0363452
-0.0105265	-0.203975
0.13506	0.340135
-0.194605	0.10608
0.163104	-0.449753
-0.00479883	-0.157252
-0.0995273	-0.288234
-0.441806	-0.594666
-0.102159	-0.0306608
0.0393724	0.249858
0.0690194	0.252008
-0.431123	-0.598277
-0.417384	-0.162452
-0.127408	-0.154148
-0.0425135	-0.0764056
0.00568842	0.0133052
0.0158146	0.21441
0.051689	0.131438
0.13329	0.0249575
0.0672103	-0.154476
0.0554422	-0.0548264
-0.137418	-0.285034
0.110078	0.133519
-0.327293	-0.343471
0.0992341	-0.282322
-0.412752	-0.298849
-0.200194	-0.17144
-0.11174	-0.235308
-0.664861	0.00474582
-0.191486	-0.0353863
-0.901209	-0.780255
-0.49691	-0.88087
-0.252361	-0.255253
-0.084182	-0.313286
-0.0232865	-0.211897
0.275493	-0.0990607
0.361082	0.291845
0.152392	0.0537807
-0.636076	-0.622363
0.346533	-0.363357
-0.0711645	1.8535e-05
-0.0388209	-0.150202
-0.161131	-0.186794
0.160502	0.271353
-0.00257248	0.0821202
-0.106238	0.0132114
0.259692	-0.255152
0.107441	0.00540681
0.246662	0.0393014
0.141552	-0.0913203
-0.139686	-0.229306
0.0786973	-0.0961878
0.308463	-0.469014
0.101491	0.0613822
0.107948	0.041633
0.130608	-0.112855
-0.102302	-0.197985
-0.102426	-0.173764
-0.397782	-0.0188661
-0.306656	-0.257508
-0.0232758	-0.160794
-0.355509	-0.214181
-0.264918	-0.569442
-0.0324922	-0.272294
-0.461393	-0.202196
-0.263038	0.0625379
-0.0186988	0.210498
-0.530005	-0.244869
-0.0553933	-0.185904
0.0911198	0.296808
-0.104908	-0.479709
0.0701468	0.017435
0.0903087	-0.0750779
0.0120297	-0.153371
0.080808	0.0770878
0.180131	0.0440511
0.35153	0.477105
0.119967	0.238629
0.0322818	0.282305
-0.0369361	0.135098
0.0989589	-0.0935759
-0.0346317	-0.140979
0.212873	0.278619
0.016165	0.0737823
-0.259927	-0.175791
-0.110499	-0.171179
0.0355443	-0.0458336
-0.0261389	0.183587
-0.0421912	0.146157
-0.298559	-0.198045
-0.118157	-0.0241373
0.0972389	0.341126
-0.103579	-0.13954
-0.0388952	-0.01481
-0.0316814	0.0348553
-0.128425	-0.173397
0.0010334	-0.0153209
0.148272	-0.165081
-0.119649	-0.171068
-0.278616	-0.335999
-0.175724	-0.0654325
0.204758	-0.32252
-0.250568	-0.0176053
-0.0124639	-0.0821258
0.397126	0.0624968
0.140803	-0.103477
-0.253641	0.0110005
-0.15661	-0.0376575
0.154834	-0.0673823
-0.216411	0.0207714
-0.185331	-0.242699
-0.014726	0.00876871
-0.692519	-0.0500606
0.404708	-0.0385829
-0.000561009	0.0448364
0.0692408	0.0416656
0.0126417	0.189674
0.362848	0.086792
-0.0266351	0.246401
0.031575	-0.344054
-0.123352	-0.260116
-0.162484	-0.314175
0.155338	-0.174689
0.0923442	-0.114255
-0.144385	0.16892
-0.102053	-0.0834641
-0.0151669	-0.155254
-0.0921107	-0.204262
-0.286783	-0.14676
-0.148669	-0.217503
-0.449368	-0.66262
-0.121869	-0.0242969
0.051464	-0.0856487
0.121208	-0.384468
-0.226178	-0.104182
-0.80341	-0.206393
-0.185966	-0.339433
0.0556095	0.200644
0.328096	0.383648
0.00441178	0.12641
-0.106733	-0.0813097
-0.051244	-0.148817
-1	-0.670766
-0.088813	-0.292959
0.0291798	0.0553588
-0.0601352	-0.227786
0.0859294	-0.0562351
-0.260568	0.00954224
-0.0917369	-0.296624
-0.113054	-0.136405
0.147376	0.149563
-1	0.568575
-0.0638586	0.0744217
-0.251928	-0.0802074
0.0879196	-0.300153
-0.0437191	0.337263
-0.527736	-0.11838
0.243029	0.222704
-0.0465599	0.394448
-0.00550596	-0.00439059
-0.093083	-0.397371
0.38631	-0.090507
-0.106469	-0.00155959
0.264926	-0.0504748
0.0512019	-0.0796269
-0.0745299	-0.125406
-0.203098	-0.0775181
-0.194393	-0.0371039
-0.162739	-0.111894
0.0606271	0.0865568
0.0362984	-0.125662
-0.259137	-0.164031
-0.402644	-0.213041
-0.0583	-0.0300207
-0.0542343	-0.337809
-0.185894	-0.425076
-0.0619772	-0.073926
0.214716	0.11678
-0.140661	-0.0257254
0.0692011	-0.0604735
0.028032	-0.0817265
0.308305	0.130748
0.126467	0.0726873
-0.162326	0.013535
-0.0485842	0.0211729
-0.0504755	0.0644965
0.302117	0.243656
0.00804023	0.00971023
-0.184372	-0.0575931
-0.048181	-0.0453949
-0.244663	-0.184503
-0.138238	-0.115742
-0.0106615	-0.0152573
-0.113592	-0.067462
-0.118391	-0.528622
0.316814	0.10752
0.208791	0.168968
-0.166519	-0.156699
-0.198598	-0.149383
0.316175	-0.160714
0.114461	-0.0125286
0.118963	0.118945
0.00897761	-0.0115085
-0.549167	-0.660047
-0.13876	-0.248424
-0.0396579	-0.0356942
-0.128707	-0.011373
-0.220965	-0.215676
-0.0942353	-0.149401
-0.15534	-0.0966655
-0.104657	-0.218695
0.0157057	-0.25332
-0.133376	-0.279309
-0.744187	-0.767082
-0.713	0.0363326
-0.0794762	-0.248075
0.000211946	-0.318044
0.157253	-0.108522
-0.308063	-0.182219
0.0668723	-0.323586
-0.273751	-0.233116
0.237181	0.148855
-0.253176	-0.0197558
-0.372963	-0.442648
-0.19553	-0.0457843
-0.128035	-0.159399
-0.00235194	0.0273152
-0.296305	-0.00216922
0.188755	-0.042443
-0.00478522	-0.121304
-0.424772	-0.409908
-0.334885	-0.121301
-0.290308	0.119658
0.0590784	0.0208318
0.037486	0.024984
-0.0939385	-0.152443
-0.0838239	-0.0894174
-0.0936433	-0.278231
0.132383	0.164056
-0.270998	-0.343405
-0.13452	-0.309662
-0.136956	0.202705
-0.282335	-0.348622
0.115505	-0.652401
-0.280579	-0.484965
0.246802	-0.0795307
0.30932	0.36158
-0.745772	-0.22843
-0.00726491	-0.439605
-0.0399121	0.0861896
0.161711	-0.0726789
0.151574	-0.2702
0.170686	0.176721
-0.696065	-0.10535
-0.0641467	0.299683
0.102134	0.288775
0.0810836	0.296528
-0.210838	-0.117915
-0.378906	-0.0260163
-0.143572	-0.370177
0.191077	-0.649071
-0.106745	-0.421239
0.139359	-0.100324
-0.0678194	-0.0337329
0.0142997	0.106108
-0.0461636	-0.0782099
-0.116934	-0.0993787
-0.433433	-0.575666
-0.170593	-0.240043
-0.515366	-0.139433
-0.268984	-0.0859523
-0.327567	-0.670628
-0.181033	-0.318821
-0.0921497	-0.0829007
-0.127047	-0.257992
-0.34672	-0.245394
-0.0787506	-0.041926
0.0347892	-0.0735838
-0.0777023	0.0813253
-0.0335702	0.056431
-0.152141	-0.0175372
-0.109273	-0.104503
0.0669178	-0.181952
-0.0461894	-0.0434601
0.0143865	0.0764735
0.0178532	-0.0649015
-0.238085	-0.220278
-0.138247	-0.102602
-0.186872	-0.5296
-0.00814305	-0.232937
-0.279334	-0.469753
0.322297	0.252566
0.348517	0.195334
-0.331059	-0.221792
-0.282606	-0.270857
0.250249	0.00524891
-0.11055	-0.0298285
-0.00261013	0.079931
-0.0743154	0.0172046
-0.130129	-0.319507
-0.0474659	-0.447615
-0.0202664	0.158999
0.086893	0.0596095
-0.102617	-0.375476
0.08167	-0.102702
-0.142088	-0.147421
-0.0319816	-0.35744
0.0082508	-0.182439
-0.131781	-0.231048
-0.178766	-0.0954274
-0.0465108	-0.0160469
-0.0788952	-0.158185
-0.140277	-0.388281
-0.179753	-0.535672
-0.0668301	-0.257779
-0.0666996	-0.252974
-0.113776	0.0700356
-0.0889844	-0.118464
-0.0904513	-0.245594
-0.254429	-0.354176
-0.0455115	-0.185344
-0.126348	-0.103502
-0.0661197	-0.0664512
-0.0828887	-0.0812603
-0.787911	-0.94854
-0.00564533	-0.0752999
0.11914	0.0996893
0.143854	0.100018
0.0694929	0.105645
-0.00728053	0.0771407
0.0876754	-0.051222
-0.0325168	-0.0799134
-0.128541	0.0862648
-0.0111046	-0.0419879
-0.176796	-0.313573
-0.174489	-0.209679
-0.142256	-0.116615
-0.0736838	-0.289004
0.235199	0.164356
0.181031	0.200951
-0.358164	-0.0814286
-0.237066	-0.165639
0.280226	0.0022257
0.100074	0.119502
-0.01027	0.00222517
-0.501851	-0.246561
-0.0779917	-0.163665
-0.06366	0.00659538
-0.0264906	-0.0688052
-0.259209	-0.1962
0.0334674	-0.311315
-0.0666161	-0.376982
-0.177335	-0.406709
-0.00993714	-0.129499
-0.37517	-0.409332
-0.00390674	-0.104101
-0.0299244	-0.260421
-0.530643	-0.829009
-0.242898	-0.418629
0.0641967	-0.242989
-0.358851	0.0201774
-0.0831592	-0.015907
-0.364292	-0.377482
-0.0677236	-0.180786
-0.200658	-0.0357505
-0.565054	-0.600327
-0.468647	-0.659461
0.0104105	-0.306471
-0.115879	-0.205084
-0.150176	-0.17837
-0.282323	-0.37829
0.00435995	0.192596
-0.0268758	0.0414612
-0.194725	-0.135001
-0.12682	-0.0468935
-0.044562	-0.240316
-0.0692876	-0.0610205
0.852645	0.820628
0.318968	-0.244693
0.0678208	-0.145388
0.191963	-0.124295
-0.0935543	-0.0378965
-0.221958	-0.173564
-0.315936	-0.205595
-0.38693	0.192395
-0.313129	-0.335916
0.0735211	-0.178445
0.131835	0.130651
0.387353	0.274978
0.224119	-0.221967
-0.286019	-0.183287
0.645326	-0.243501
0.109641	-0.206783
-0.233927	-0.506857
-0.213293	-0.15331
-0.146538	0.0690172
0.116898	-0.0253521
0.0268372	0.0169418
-0.280664	-0.0184278
-0.101223	-0.0925048
-0.223789	-0.0844197
-0.199814	-0.0827634
-0.0832632	-0.456478
0.113474	-0.314621
-0.0128944	0.0237833
-0.312345	-0.207854
-0.142785	-0.099545
0.0153289	0.0844372
-0.0289307	-0.108192
-0.0989841	-0.196544
-0.553576	-0.762867
-0.26768	-0.32663
-0.210327	-0.307598
-0.234551	-0.39935
-0.116572	-0.240467
-0.47916	-0.601827
-0.345205	-0.50565
0.134164	-0.110173
-0.0611217	-0.060306
-0.16791	-0.136063
-0.148343	-0.0266849
0.0939852	0.0423578
-0.18773	-0.0830051
0.0275608	0.0797201
0.138708	0.0454643
-0.158504	-0.0622801
-0.211906	-0.0829435
0.116875	-0.0705107
-0.0198186	0.0140948
0.00809297	0.107472
-0.139236	-0.269027
-0.180912	0.275392
0.0125957	-0.01984
0.0616641	-0.290725
-0.54864	-0.535725
-0.0315014	-0.0941384
-0.149536	-0.465844
-0.047038	-0.342187
-0.0906225	-0.142162
0.0900646	0.103665
-0.215456	-0.26858
-0.243226	-0.214239
0.0828344	-0.0185321
0.502848	-0.0564162
-0.0213178	-0.411537
-0.200761	-0.265828
-0.0330111	-0.145237
-0.14809	-0.0647745
-0.589106	0.267582
-0.181319	-0.0707419
-0.108741	0.0525361
-0.0240655	-0.0628478
0.0116258	-0.112129
-0.166258	-0.0382073
-0.229975	-0.23482
0.0348222	-0.356138
-0.112784	-0.20948
-0.0123232	-0.226376
0.112103	-0.108075
0.0442487	-0.10626
0.0761639	-0.00584105
0.346796	0.39119
-0.266587	-0.30924
-0.0702779	-0.201872
-0.0195497	-0.17513
-0.15456	-0.263809
-0.161157	-0.229387
-0.340308	-0.404913
-0.129084	-0.307096
-0.725871	-0.31099
-0.204943	-0.105246
-0.0971714	-0.0951417
0.0924576	0.0575063
-0.0921567	-0.140033
-0.0113403	0.0128678
-0.0138883	0.119526
0.0100505	-0.00286756
-0.123659	-0.363522
-0.263672	-0.652351
-0.336095	-0.176639
-0.066101	0.192989
-0.0674661	-0.583171
-0.439567	-0.367548
-0.496684	-0.261413
-0.0933965	-0.0781239
-0.160995	0.0706155
-0.465528	-0.392911
0.0788069	-0.261832
-0.184311	-0.254871
-0.10102	-0.206603
-0.0530819	-0.0546041
-0.146029	-0.254769
0.106773	0.049174
0.0343118	0.0395358
-0.401279	-0.568479
-0.390812	-0.0396431
-0.069394	-0.176566
-0.347475	-0.343237
-0.0237489	-0.191925
-0.589527	-0.096494
0.0985501	-0.035565
0.140754	0.180735
0.423465	0.163521
-0.0846678	-0.289383
-0.351614	-0.0902863
0.150547	-0.0796975
-0.0451321	-0.209947
-0.292651	-0.367645
-0.218124	-0.0874697
0.0982546	-0.0831067
0.0660474	-0.0814929
-0.19298	-0.426636
0.349794	-0.0230735
-0.56474	0.0376028
-0.561638	0.269852
-0.154407	-0.144895
-0.0558377	-0.111237
-0.235611	-0.268603
-0.400982	-0.226188
-0.549426	-0.414988
-0.330117	-0.361511
0.0872834	-0.335347
-0.0181922	-0.0917872
-0.0202837	0.11092
0.155169	-0.06573
0.0471343	-0.0887525
-0.19826	-0.183145
-0.110889	-0.149768
-0.286495	-0.11217
-0.143082	-0.00172738
0.0257418	-0.108618
0.33261	-0.0510996
0.160011	0.138903
-0.0483097	0.18462
0.191123	-0.127547
-0.0134987	0.149246
-0.118342	-0.0630848
-0.0100897	-0.00743141
-0.067426	-0.0769358
-0.157301	0.042297
-0.0326394	0.00938751
0.0813095	0.0549377
0.154562	0.178872
0.279819	0.106107
-0.289648	0.176249
0.0650119	0.00113249
0.349951	-0.153202
0.411062	0.407778
-0.0890752	-0.211938
-0.243713	-0.190892
-0.113042	-0.0586647
-1	-1
-1	-0.167173
-0.30583	-0.0686023
-0.462929	0.0829378
-0.288136	-0.281694
0.00325156	0.162439
0.0539624	0.158041
-0.0771055	-0.026384
-0.0043551	0.064049
-0.0349819	-0.107684
-0.209751	0.0544546
-0.245009	-0.43962
-0.191413	-0.327157
-0.322748	-0.139424
-0.13701	-0.0698935
0.0904674	0.0999813
-0.0079499	-0.0283978
0.185153	0.00943504
-0.290147	-0.0242451
-0.11601	-0.249898
0.182234	-0.052983
-0.0201878	-0.10535
-0.166796	-0.0832776
-0.0683379	-0.166061
0.200118	0.0667949
-0.124256	-0.173718
-0.0790682	-0.0946792
-0.0933874	-0.00298559
-0.207009	-0.392096
0.265406	-0.156493
-0.11716	-0.14401
-0.0867508	-0.0602739
-0.048855	-0.00203686
-0.0177054	-0.0418518
-0.227107	0.0580271
-0.100636	0.0770018
-0.0292846	-0.0181096
0.0746399	-0.162251
-0.269412	-0.0853395
-0.253815	-0.152765
0.193232	0.174235
0.0843834	0.119239
-0.636995	-0.638665
-0.114601	-0.179028
0.229412	0.271403
-0.0503494	0.00231131
-0.246222	0.217316
0.0503062	0.0346038
-0.223022	-0.0223078
-0.0603415	-0.206171
-0.164832	-0.108982
-0.342469	-0.0841958
-0.261861	0.00573301
0.296151	0.111838
0.081504	-0.0700201
-0.404501	-0.656369
-0.276988	-0.178385
-0.151769	-0.137664
-0.105089	-0.256286
-0.594704	-0.341898
-0.204628	-0.18565
0.121391	-0.0762963
-0.267328	-0.206178
0.0206741	0.0380142
-0.313306	-0.430928
-0.216525	-0.317741
-0.491138	-0.231559
-0.722335	-1
-0.539078	-0.234643
-0.123866	-0.395847
-0.556692	-0.156097
-0.0335791	-0.0999803
-0.558445	-0.0526696
-0.00568349	0.186505
-0.0237946	-0.154683
-0.511241	-0.277878
-0.213819	-0.27197
-0.416367	-0.167347
-0.158185	0.261599
-0.0951012	-0.0222149
0.0793091	-0.0863074
-0.0789998	-0.0836006
-0.195772	-0.318323
0.140512	0.0507705
-0.368784	0.37142
0.518026	-0.309985
0.106205	0.0897147
-0.115032	0.0138415
-0.55976	-0.0663409
0.175944	-0.367543
0.108904	0.0589139
-0.00677718	0.0199927
-0.127461	0.0352404
-0.0883337	-0.0211162
0.0248566	-0.0286562
-0.060643	-0.0296167
-0.374841	-0.313968
-0.0946639	0.0537379
-0.0132999	-0.210854
-0.0429769	0.0290152
0.0937662	-0.130596
0.0542558	0.0146807
-0.103604	0.203218
-0.277523	-0.0810595
-0.105334	-0.103311
-0.280022	-0.186448
-0.131665	-0.148052
-0.249733	0.204394
-0.054954	0.00332144
0.0563361	0.119475
0.134635	0.203931
-0.165902	-0.220037
0.221098	-0.04286
-0.604691	0.0270522
-0.190537	-0.222389
-0.502306	-0.5184
-0.0815861	0.0956937
-0.164502	0.175146
-0.204174	-0.162996
-1	-0.639612
-0.378878	-0.782354
-0.608056	-0.183853
-0.305393	-0.172427
0.161402	0.0101834
-0.694476	-0.546286
-0.177407	-0.157973
-0.0375529	0.271025
0.0419263	-0.00855921
-0.509134	0.400581
-0.083547	-0.0656998
0.0386759	0.0785982
-1	-0.275408
-0.161133	-0.228934
0.0650286	-0.0860517
-0.643942	0.173008
-1	-0.522487
0.116108	0.0347145
0.227205	-0.224736
-0.115856	-0.384829
-0.487777	-0.0342961
0.156103	0.158693
-0.450245	-0.278415
-0.0575503	0.346555
-0.272519	-0.392146
-0.196255	-0.0173934
0.0715423	0.131584
0.458389	-0.381425
0.192506	-0.377475
0.242472	-0.106626
-0.173013	-0.0663621
0.0887769	0.0557892
-0.0276243	-0.141352
-0.183283	-0.836908
0.0771489	-0.343609
-0.303026	-0.403195
-0.162736	-0.642269
0.15555	0.558101
-0.242048	0.111968
-1	-0.524779
-0.195769	-0.621564
-0.567945	-0.348813
0.243891	-0.0365924
0.0181175	0.0509066
0.139106	0.126472
0.00116517	-0.0656579
0.0681405	0.0809869
0.0430555	0.187887
-0.338175	-0.136577
-0.154746	-0.263823
-0.15628	0.361509
-0.118587	0.307777
-0.0467277	-0.390853
0.0886766	-0.223586
-0.138636	-0.328785
-0.180895	-0.00305394
-0.118855	-0.199521
-0.0844097	-0.2965
-0.179126	-0.250931
-0.178291	0.0835471
0.0118354	-0.273366
-0.146245	-0.108531
0.113764	-0.344821
-0.0767981	0.0367742
-0.17144	-0.0527531
-0.153347	-0.0493764
0.00247523	-0.0130239
0.0970724	-0.0711536
-0.119997	0.0976939
-0.00602273	-0.113595
-0.236695	0.106411
-0.0440263	-0.0702891
0.172593	-0.0291867
0.0349581	0.0679113
0.132935	0.134342
-0.147551	-0.0557064
0.00577912	-0.113464
0.345328	-0.11239
-0.429933	-0.11125
-0.0837457	-0.274564
0.166981	-0.256237
0.0220753	0.0667573
-0.15959	-0.414027
0.0768028	-0.325934
0.127646	-0.253117
0.304168	0.293529
-0.0436882	-0.0708314
-0.0572489	-0.279444
-0.12754	-0.051143
-0.0813169	-0.148225
-0.138115	-0.239251
-0.0437316	-0.0718448
0.174135	-0.0232318
-0.46676	-0.0955206
0.117573	0.0371541
0.200507	0.0167396
-7.72682e-05	-0.0587845
0.263789	-0.276037
-0.0309813	0.27814
0.0447094	-0.0673831
-0.0518979	-0.00565739
-0.0915295	0.0810548
0.00584063	-0.152948
-0.324146	-0.245479
-0.0432484	0.0696924
-0.349201	-0.186756
-0.029257	-0.271727
-0.0334506	-0.531966
-0.114299	-0.325732
-0.719409	-0.539554
-0.1257	-0.281709
-0.157379	-0.152229
-0.195561	-0.198059
-0.112518	-0.309038
0.0138075	-0.0338057
-0.197168	-0.125011
0.261418	-0.329808
0.0387333	-0.0812464
-0.459917	0.136705
0.0884337	-0.0789786
0.0299205	-0.00503136
-0.236504	0.0318917
0.262671	0.165005
0.383769	0.211993
-0.066676	-0.10878
-0.629935	-0.145529
-0.240264	0.164342
-0.730751	0.132233
-0.0825688	-0.0701288
-0.181027	-0.412944
-0.23286	-0.10505
0.112335	-0.0707678
0.00546297	-0.149052
0.369023	0.00798562
-0.478166	-0.519296
-0.0505744	-0.300388
0.00979343	0.107525
0.115536	0.0953109
0.0452162	0.05495
-0.0504987	0.147164
-0.00383047	-0.0126257
-0.442724	0.150275
-0.0900045	-0.114986
-0.352333	-0.180385
-0.232047	-0.238742
-0.0907776	-0.130951
-0.0372288	0.11305
-0.164816	0.00950258
-0.203153	0.272165
-0.223501	-0.144818
-0.351054	-0.42987
-0.185026	-0.416413
-0.00384339	-0.213025
0.286761	0.103759
0.508164	0.182973
0.0558675	-0.458195
0.0895837	-0.00845952
-0.322326	0.0481961
-0.178089	-0.152296
-0.155946	-0.146762
-0.540555	-0.265847
-0.297957	-0.123394
-0.558627	-0.523466
-0.176837	-0.0724314
0.155272	-0.262278
-0.426438	-0.58991
0.228005	0.251422
0.0357224	-0.272565
0.0919417	0.0449245
-0.189028	-0.614166
-0.2578	-0.272201
-0.0162409	-0.0124576
-0.105259	-0.208899
-0.363098	-0.250196
-0.214815	-0.304369
-0.730668	0.0424994
0.0190026	-0.0365977
-0.109235	-0.0873021
-0.129603	-0.130566
-0.326985	-0.685864
-0.542707	-0.482673
-0.349119	-0.468997
-0.411583	-0.0318362
-0.15918	-0.320957
0.577907	0.370908
0.488295	0.328007
-0.0228378	0.166864
-0.253803	-0.0108754
-0.262135	-0.165458
-0.52018	-0.347464
0.0310672	-0.26798
-0.0571182	-0.405354
-0.427112	-0.442542
-0.108226	0.0562136
-0.0617569	-0.0109847
-0.290871	-0.336195
-0.0151012	-0.145907
0.0208698	-0.0745027
0.00709577	-0.0215899
0.0736418	0.0275344
-0.0133277	-0.156342
-0.0133277	-0.156342
0.298275	0.0966018
0.10094	-0.212232
0.022422	-0.188814
0.0816898	0.00165083
0.171937	0.00595305
-0.187784	-0.12271
-0.13041	-0.107082
0.162164	-0.0643702
-0.769332	-0.908426
-0.28288	-0.415947
-0.159575	0.0184658
-0.184849	-0.0300231
-0.50898	-0.568711
-0.139975	0.00802202
-0.203309	-0.34596
0.235304	-0.0834394
0.100094	-0.23879
-0.310771	-0.116711
-0.197192	-0.0734611
-0.658205	-0.617044
-0.447703	-0.0798099
-0.197851	0.00655587
-0.235989	-0.215106
-0.372528	-0.115418
-0.188991	-0.0673571
-0.0323421	-0.0453779
-0.121481	-0.0188441
0.0227766	-0.0149366
-0.109407	0.0186593
0.152704	0.0563319
-0.213001	0.168649
0.156	-0.105179
-0.107194	-0.140399
-0.0543782	-0.0231641
-0.15666	0.0188653
-0.026502	-0.113986
-0.0367204	-0.0433246
-0.424624	-0.637638
-0.24462	-0.382588
0.0378797	-0.212622
-0.0544359	-0.0810739
-0.0657826	-0.139029
0.273502	-0.364521
0.35281	0.0195209
0.0696092	-0.0513144
-0.158629	-0.144821
-0.241374	-0.14124
-0.0348866	-0.069383
0.215571	0.117754
-0.0744068	-0.176243
-0.114121	-0.198626
0.13956	-0.160078
-0.146139	-0.0675953
-0.121696	-0.258724
-0.565807	-0.349486
-0.214224	0.0362933
-0.097577	-0.0995903
-0.0169527	-0.100255
-0.159347	-0.28451
-0.914729	-0.889456
-0.130206	-0.182205
-0.140197	-0.0538084
-0.00689453	0.130619
0.0298021	0.0632744
-0.205212	-0.179278
-0.109901	0.0155841
-0.139393	-0.249717
-0.0702729	-0.182489
0.156875	0.0731854
-0.0393329	0.0155
0.156851	0.0527343
0.038663	-0.0565879
-0.108603	-0.124648
-0.519093	-0.330787
-0.23249	-0.325199
0.0193187	0.17316
-0.0159273	-0.103394
-0.221393	-0.36283
0.413567	0.128992
0.0689767	0.0167824
-0.00525939	0.0259436
-0.190476	-0.359244
-0.0712299	-0.086412
-0.615966	-0.518866
-0.560357	-0.319526
-0.639975	-0.46191
-0.382074	-0.556821
-0.513131	-0.702785
-0.183358	-0.0746655
0.152035	-0.0707221
-0.175226	-0.0239069
0.0545653	-0.0116716
0.176335	0.0052296
-0.149369	-0.119742
0.0260388	-0.0470548
-0.312839	-0.355207
-0.16801	-0.223375
-0.205019	-0.517769
0.0639868	-0.128444
-0.526285	-1
-1	0.699994
-1	-1
-0.380995	-0.0628894
-1	0.505901
-0.391999	0.267031
-0.157837	0.146354
0.625129	0.063605
0.530614	0.00723272
-0.131881	-0.331305
-0.177881	-0.155859
-0.428425	-0.228792
0.250995	-0.193761
-0.635534	-0.670092
-0.0659882	-0.557613
0.413552	-0.093737
-0.0278151	-0.00789205
0.387717	-0.321238
0.352841	-0.359435
-0.29561	-0.146741
0.44691	0.0608995
0.244321	-0.0553527
-0.0639258	-0.13575
0.0751372	-0.0858525
-0.204905	0.0559252
0.0536931	0.00652767
-0.321664	0.17556
-0.277834	-0.28623
0.136935	0.0731936
0.00825213	0.190295
-0.21229	-0.246937
-0.12701	-0.376081
-0.186842	-0.327811
0.0187361	0.0694007
-0.066607	-0.104649
0.238135	-0.0076006
-0.888604	-0.663465
-0.177896	-0.484767
-0.142919	-0.0747045
-0.156291	-0.268633
-0.0433203	-0.10549
-0.237114	-0.0528436
-0.846445	-0.98334
0.0114863	-0.322606
0.0531559	-0.241185
0.0858135	0.0243934
-0.174548	-0.0972555
-0.321735	-0.149342
-0.261955	-0.34472
-0.136221	-0.197403
-0.285435	-0.075535
-0.0255858	-0.00988949
-0.285267	-0.490418
-0.262563	-0.304183
-0.17173	0.137143
-0.252129	-0.0322655
-0.470051	-0.439232
-0.2622	-0.201415
0.0790835	-0.0644168
-0.406325	-0.337656
0.0281324	-0.14666
-0.282708	-0.206051
-0.155161	-0.0954107
0.0353761	0.367543
-0.0624134	-0.0081293
-0.0348188	-2.09724e-05
-0.552522	-0.504908
-0.461092	-0.640625
-0.318172	-0.125617
-0.0322538	-0.274105
-0.400127	-0.54251
-0.687525	-0.79193
-0.0469118	0.256618
-0.0469118	0.256618
0.131059	-0.191931
-0.132647	-0.221854
0.138267	-0.29205
-0.20114	-0.274735
-0.221623	-0.415453
0.234609	-0.0281185
-0.307487	-0.177416
-0.184755	0.0259975
-0.311709	-0.593273
-0.619147	-0.39326
-0.108742	-0.130371
-0.120517	0.00569298
-0.37807	-0.0204766
-0.199765	-0.189625
-0.0733723	-0.305165
-0.0695682	0.032991
0.279204	-0.0749338
0.27041	0.0409138
-0.13873	-0.0651322
0.247962	-0.353602
-0.0825489	0.0773059
-0.0779257	-0.107736
0.156289	-0.0855847
-0.145907	0.0909111
-0.219906	-0.304043
0.201812	-0.0552501
0.0673665	-0.0630487
-0.10714	-0.192464
0.00779722	0.00731557
-0.479576	-0.514941
-0.360841	-0.438084
-0.356536	-0.0781195
0.294301	0.019616
-0.00205406	-0.0510148
-0.0323526	0.00921975
-0.527213	-0.0742899
-0.0386492	0.239839
-0.630766	-0.605291
-0.153705	-0.391411
-0.0637432	-0.292105
-0.00746841	-0.0569313
0.0272317	-0.0563018
0.240226	0.0756202
0.0847048	0.0351639
0.0906802	-0.237982
-0.171288	-0.195319
-0.249588	-0.123089
0.0700363	-0.0872233
0.165882	0.00807025
-0.332831	-0.339495
0.063561	0.00926364
-0.0555178	-0.050463
-0.10463	-0.0995327
0.118307	-0.192609
0.154449	-0.0517567
0.185112	-0.0093601
-0.225686	-0.0124866
-0.0790211	0.0400597
-0.13776	0.0933078
0.076187	0.0112597
-0.505718	-0.502233
-0.175587	-0.237346
0.0430738	-0.0304415
0.0123575	-0.0717587
-0.462417	-0.467828
-0.305698	-0.581557
-0.403011	-0.681774
-0.289005	-0.38544
-0.495835	0.247839
0.238655	-0.0115967
-0.165796	0.0597046
0.0420079	0.0701288
0.0396682	-0.306413
-0.173427	-0.0104397
-0.102027	0.0559942
-0.035576	0.00900043
0.000107717	-0.398571
-0.164217	-0.195973
-0.201118	0.0813474
-0.0547174	0.0188855
-0.259686	-0.425159
-0.323359	-0.316759
0.0614749	-0.0522435
0.0887313	-0.0854775
-0.0708422	-0.420917
-0.22192	-0.19645
-0.00796062	0.0180541
0.107987	-0.0357186
0.123263	0.104657
-0.09578	0.027196
0.187361	0.103057
-0.154097	-0.473266
-0.0776998	-0.214248
-0.107655	-0.162961
0.157352	0.231643
0.0557588	0.0371464
0.0128901	-0.922072
-0.649059	-0.102918
0.03642	-0.281988
-0.0263512	-0.088117
-0.119244	-0.207482
-0.098145	-0.0991471
-0.0357621	-0.218905
0.313579	-0.117067
-0.201308	0.00131448
-0.0433235	0.0577442
0.0580179	-0.404079
0.0146606	0.323762
0.110669	-0.0851644
-0.325429	-0.187204
-0.0892218	0.202691
-0.196418	0.217606
-0.392194	-0.666848
-0.140129	-0.18547
-0.0384046	-0.0196537
-0.381154	-0.531186
-0.0242142	-0.255201
0.0994942	-0.104119
-0.285335	-0.420304
0.00860007	-0.182148
-0.334542	-0.347824
-0.180541	-0.407679
-0.310246	-0.0607373
0.109435	0.139469
0.0550389	0.0985271
-0.0667498	0.107806
-0.0150679	0.0836724
-0.0565304	-0.129773
0.106762	0.16632
-0.220762	-0.202549
-0.101586	-0.216301
-0.354636	0.0770452
-0.120944	0.203247
0.00248559	-0.0699445
-0.21198	-0.214212
-0.0471285	-0.11736
-0.112498	-0.178213
-0.370081	-0.287861
-0.178144	-0.243429
0.195624	0.172296
0.0158304	-0.0614086
-0.200697	-0.421264
-0.188059	-0.13056
0.039131	-0.0705822
0.150893	0.0551026
-0.0511692	0.0839269
-0.108778	0.094416
0.29395	-0.313274
-0.100792	-0.153904
-0.523872	-0.581594
-0.0274852	-0.0668045
-0.531092	-0.447203
-0.201791	-0.188152
-0.147921	-0.0391696
0.180369	0.0433725
-0.195084	0.266096
-0.177721	-0.120149
-0.247945	0.0154421
-0.354629	-0.189296
-0.0255515	-0.0942488
-0.344514	-0.639081
0.279291	0.359297
0.457571	0.14576
-0.239487	-0.282494
0.0895699	-0.260812
-0.335691	-0.453998
-0.207234	-0.432572
-0.110874	-0.295393
-0.0380234	0.164792
0.23492	-0.0156322
1	1
-0.245526	-0.537431
0.346429	-0.222597
-0.0105049	-0.00867176
0.0361526	0.114919
-0.101656	0.192023
-0.174414	-0.166069
-0.348729	-0.0722613
-0.20929	-0.247129
-0.0752843	-0.0405409
0.0453612	-0.0780819
-0.091957	-0.0257378
-0.161522	-0.146162
0.153874	-0.252671
-0.000935985	-0.0507725
0.071062	0.181074
0.121514	0.100434
-0.264268	-0.541577
-0.251896	-0.375998
-0.631689	-0.889769
-0.3769	-0.48583
-0.448755	0.0214695
-0.032544	0.146117
-0.134503	0.162533
0.215376	0.179319
0.193679	0.0353113
-0.136021	0.133634
-0.103702	0.095847
-0.123624	-0.0757008
0.0493166	0.0405326
0.00354091	0.00139724
0.00808573	-0.0109383
-0.368006	-0.550233
-0.473776	-0.570754
-0.292822	-0.30712
-0.0407085	0.0613069
0.137548	0.116256
-0.0637727	0.00439473
-0.435394	0.0796783
-0.20947	-0.295836
-0.224116	-0.195602
-0.0627177	-0.0350814
-0.317632	-0.266586
-0.381295	-0.368029
0.0989	0.0831753
-0.402417	-0.0504003
-0.0414484	-0.241199
-0.123311	-0.118498
-0.293438	-0.188625
-0.0694956	-0.0816697
-0.169694	-0.353424
0.0219567	0.102309
-0.0773482	-0.24227
0.103817	-0.193855
0.0895475	0.0313437
0.0468131	-0.397994
-0.14733	-0.388842
-0.741908	-0.816843
-0.32748	-0.294868
-0.260841	0.0885944
-0.0382989	0.0233431
0.181755	-0.115347
0.167803	-0.0341122
-0.142368	-0.00892146
-0.0536208	0.091631
0.1772	0.15251
0.104805	-0.138468
-0.257753	0.232428
-0.249595	-0.369212
-0.235575	-0.312054
-0.704777	-0.890588
-0.134969	0.0930832
-0.113891	-0.267791
0.109217	-0.0326783
0.105305	-0.152018
-0.499905	0.142046
-0.431715	-0.00229244
0.052385	-0.302153
0.17805	-0.100519
-0.141752	-0.165763
-0.152771	-0.0904924
-0.395464	-0.240029
-0.177015	-0.0714363
0.22756	-0.450565
-0.0422276	-0.111654
0.287713	-0.409653
0.142761	-0.267564
-0.248481	-0.235392
-0.0313767	-0.325751
-0.238408	0.042735
0.0716571	-0.00697169
-0.49745	-0.383194
0.0480352	-0.350269
-0.558466	-0.0990315
0.0784026	-0.0757575
-0.237957	-0.0518334
-0.223906	-0.0263559
-0.578352	-0.17892
-0.180021	-0.100188
0.149907	-0.220048
-0.056887	-0.0505872
-0.218343	-0.155826
0.0526756	0.00909715
-0.298493	-0.340269
-0.0972648	-0.16931
-0.201309	-0.276081
-0.803117	-0.210788
-0.454392	-0.313227
-0.0666321	-0.393732
-0.128137	-0.16949
-0.642347	-0.309134
-0.204898	-0.0883457
-0.562251	0.0327128
-0.0704174	0.117807
-0.142101	-0.187428
0.0571971	-0.0421211
-0.132035	-0.190878
-0.746594	-0.315075
-0.0523682	-0.286502
0.276729	-0.129683
-0.00133607	-0.517158
0.242822	0.0914998
-0.238205	-0.412737
-0.106529	-0.0490351
-0.103497	-0.00700313
0.145212	0.1794
0.191048	-0.377485
-0.0401265	-0.0481809
-0.25718	-0.424223
-0.289337	-0.445732
0.113238	0.310348
-0.16612	0.101388
-0.292972	0.0827717
-0.139343	0.0729897
0.118742	-0.212945
-0.0593134	0.0423705
-0.0846441	0.274365
-0.038884	0.0358204
0.0530677	-0.1073
0.0400872	-0.30851
-0.0243271	-0.145248
-0.242433	-0.525969
-0.236902	-0.319696
-0.208689	-0.207914
-0.745405	-0.631742
-0.418629	-0.440307
-0.0878314	-0.0608858
0.113526	-0.0135922
-0.591479	-0.353761
-0.0336528	-0.0947675
0.0834438	0.212383
0.0442955	0.246388
0.0226752	-0.280495
-0.251033	-0.27239
-0.14035	-0.208868
-0.115271	-0.0340547
-0.158324	0.0449747
-0.292826	-0.467719
-0.245684	-0.146885
-0.130517	-0.110949
-0.231687	-0.0961818
0.140732	-0.230499
0.223452	0.253181
-0.175036	-0.0349512
0.0854247	-0.0432629
-0.0345388	-0.120429
-0.0364831	0.0427803
0.0175345	-0.0248919
-0.320154	-0.213371
-0.072865	-0.0993624
-0.303285	-0.413957
0.0844661	-0.153789
-0.320956	-0.040321
-0.182049	-0.0618024
0.0966344	0.175854
-0.0535427	-0.0142735
0.339705	0.0298498
0.10308	-0.0458044
-0.103541	0.0696861
-0.126015	-0.010122
0.034298	-0.0782614
-0.00160291	-0.0238379
-0.0182414	-0.00530042
-1	-1
-0.87031	-0.635484
-0.577192	-0.539011
-0.240642	-0.31066
-0.487343	-0.47965
-0.452035	-0.448903
-0.0750372	-0.241811
-0.308771	-0.319618
-0.0918541	-0.0746206
-0.412018	0.11174
-0.304858	-0.0540399
-0.190551	-0.549507
-0.52807	-0.0439848
-0.141594	-0.0156714
-0.0952293	-0.0234525
-0.245587	-0.80897
-0.378394	-0.351118
-0.512089	-0.545695
-0.322205	-0.55056
0.0420763	-0.576761
-0.0318667	-0.0710523
0.185075	-0.22976
0.135428	-0.223291
0.00657595	-0.0498883
-0.509586	-0.497369
-0.265373	-0.433746
-0.115318	-0.475162
-0.111728	-0.169051
-0.224605	-0.0939757
-0.244267	0.112761
-0.0221645	0.188394
-0.0867363	-0.050934
-0.154257	-0.0202079
-0.0677485	-0.0402466
-0.338737	-0.00253848
-0.117659	0.0827524
0.349142	-0.154374
0.120502	0.184589
-0.607375	-0.0341136
0.0422353	-0.0793548
-0.795492	-0.34891
-0.122815	-0.0026196
-0.26096	-0.706104
-0.605323	-0.475452
[truncated: 1,286 more rows]

## Sheet: Fig2b
Figure 2b: Examples Neurons
	Unit a		Unit b		Unit c		Unit d		Unit e		Unit f
Phrase	Mean FR	SEM	Mean FR	SEM	Mean FR	SEM	Mean FR	SEM	Mean FR	SEM	Mean FR	SEM
Baseline	0	0	0	0	0	0	0	0	0	0	0	0
1	5.78331	2.69035	-10.3112	3.17334	-19.5183	1.44082	26.2888	6.9031	18.2858	5.63983	-13.6167	2.76658
1.5	10.1122	2.81735	-5.01869	3.01874	-20.0917	1.62439	22.3572	8.54105	1.75711	11.1802	-9.70414	2.88147
2	-6.19728	3.22518	-12.9621	2.90586	-20.186	1.53592	30.0655	8.34076	49.408	14.2695	6.77767	5.88374
2.5	8.36372	2.77997	5.2605	3.88238	-20.4739	1.62322	10.3596	6.88777	-25.2879	4.75493	-10.8052	2.78537
3	-10.5804	2.26394	-12.5146	3.10233	-17.8647	2.01377	35.1513	9.07075	49.5914	10.3517	-4.63871	4.38079
3.5	7.23013	2.36266	1.11778	6.21984	-16.7434	3.00739	10.644	4.77241	-12.5369	8.14785	-13.6831	2.90897
4	-7.78841	2.53242	-12.7826	4.11528	-17.0954	2.15433	30.146	8.48848	28.8246	11.6198	-2.79437	4.16024
4.5	4.19788	2.70065	0.89094	4.77087	-21.208	1.18469	5.40131	5.39059	-24.605	4.1497	-17.1356	1.90954
5	-12.2174	2.16658	-12.6331	3.89869	-21.8873	1.2612	21.076	9.2242	19.8423	7.72398	-10.5679	3.80505
5.5	5.28253	2.40202	-1.42115	4.59687	-22.3636	1.09177	-0.556601	4.80135	-18.3031	3.6266	-18.7796	1.83609
6	-4.78688	3.08644	-13.2291	2.91792	-20.897	1.7032	29.757	7.03959	40.3648	9.59989	-10.8975	3.92391
6.5	8.10283	2.8141	-0.85419	5.95555	-20.2961	1.90245	-6.3592	4.79723	-11.2461	11.7472	-17.2696	2.09393
7	-10.7125	1.78121	3.71039	11.7828	-20.0835	1.95048	14.7471	6.12583	13.353	8.65392	-12.8347	3.41054
7.5	6.02742	2.54612	-4.23033	4.92923	-21.767	1.09823	-3.14938	8.32365	-11.2262	5.8565	-15.1736	3.72781
8	-9.01521	2.3098	-12.89	3.74643	-14.1656	3.02165	17.6209	7.23052	24.4459	7.35635	-18.3485	2.4196
8.5	8.53004	2.88204	-1.94694	5.11609	-21.3281	1.54285	24.8359	6.80448	-23.7002	4.62401	-15.978	1.5089
9	-2.62092	2.70377	-4.26602	4.13949	-23.5955	0.748721	1.44094	8.97884	12.1461	7.25421	-9.77562	3.42302
9.5	5.49749	2.773	-12.1339	2.88979	-15.5891	3.26297	18.0433	9.84219	-10.854	9.22509	-14.4925	2.58599
10	-6.96881	2.29198	6.26786	8.93819	-9.73232	1.78446	15.0226	15.0528	15.8403	8.1469	-10.8301	4.34696
10.5	3.58239	2.57262	-7.74653	0					-8.10527	12.4499	-25.8108	0
Post	1.21839	1.04242	-0.25	1.65429	-10.3333	1.72873	-4.45455	2.52515	-1.1	4.0217	-3.94595	2.05787
*note the 1/2 values are intervals

## Sheet: Fig 2c
Figure 2c: Population Scatter and histograms
Tonic Mean RMI	Phasic Mean RMI					Binned Averages (binned by tonic)
-0.272862	-0.365341					Tonic RMI Range	Phasic Mean RMI	Phasic RMI SEM	p-values
-0.325466	0.558281					[-1 -0.8]	-0.00581809	0.163627	0.8125
-1	0					[-0.8 -0.6]	-0.0827175	0.415171	0.140274
-0.0766087	1.04355					[-0.6 -0.4]	0.0370518	0.434291	0.0489523
0.382911	-0.000675545					[-0.4 -0.2]	0.00521777	0.38027	0.140274
-0.0990694	-0.306497					[-0.2 0]	0.0248181	0.248839	0.00147069
-0.259893	-1.48021					[0 0.2]	0.0456139	0.227104	2.97913e-07
-1	0					[0.2 0.4]	0.0454102	0.241478	0.0489523
-1	0					[0.4 0.6]	-0.0242373	0.223754	0.783556
-0.379183	0.181864					[0.6 0.8]	0.0120078	0.114514	0.8125
-0.485231	-1.02954					[0.8 1.0]	-0.0250186	0.0511003	0.714286
-0.0516823	0.285606
-1	0
-0.481641	-0.65267
-0.293844	0.653528
-1	0
-0.0830311	0.153446
-1	0
-1	0
-0.63633	-0.727341
-0.116195	-0.213764
0.0493375	-0.538365
-0.0877214	0.0137617
-0.107699	1.10889
-0.0192824	0.422698
0.0180626	-0.00463083
-0.0793666	-0.310533
0.244607	0.819333
-0.620435	-0.159698
-0.257161	0.039107
-0.442017	0.275452
-0.196812	-0.0522066
-0.013269	0.0546592
-0.243313	-0.380032
-0.0567067	0.14296
-0.661367	-0.677266
-0.261327	-0.282712
-0.130256	-0.939265
0.303527	-0.0638971
-0.119692	-0.463376
0.0758887	-0.219422
-0.125092	-0.458924
-0.0489967	-0.37417
-0.538957	0.922086
-0.19523	0.643404
-0.105972	-0.128607
-0.483268	0.638763
-0.174278	-0.267445
-0.190374	0.565154
0.1608	0.239312
-0.234116	0.334189
0.29127	-0.283689
-0.568793	-0.202594
-0.39113	-0.0489637
-0.202862	0.0958852
-0.279952	-0.314203
-0.304845	-0.236653
0.0428099	0.234964
-0.532766	0.110628
-0.276691	0.360597
-0.43049	0.578739
-0.166047	0.376303
-0.431013	0.0439805
-0.0905225	0.22876
0.367396	0.0600976
-1	0
-0.255301	0.98526
-0.164559	0.118812
-0.0874637	0.17574
-0.275733	-0.00678909
-0.173136	0.639208
0.105505	-0.351028
0.0367195	-0.189546
-0.591892	-0.816216
-0.144523	0.031378
-0.390513	0.403448
-0.130314	0.310367
0.541619	-0.11373
-0.298169	0.145887
-0.634236	0.731528
-0.0902249	0.0659903
0.154781	0.0539861
-0.450323	0.253671
-0.209545	0.825069
-0.145951	0.490513
-0.760047	0.0785166
-0.018185	1.08905
-0.0364466	0.160359
-0.200658	-0.131085
-0.238961	-0.0929154
-0.501664	0.996673
-0.156499	-0.315453
-0.188013	0.103299
-0.596261	-0.317081
-0.0856294	-0.163237
-0.0740735	1.85185
-0.249003	-0.37112
-0.299219	-0.146233
0.00858322	0.334243
-0.0787375	-0.457418
-0.780623	-0.438753
-0.0819615	-0.358733
-0.100537	1.79893
0.0980615	0.484732
-0.106157	0.245261
-0.0991767	0.502362
0.0177311	-0.0197005
-0.0936486	1.10276
0.0889696	0.251395
-0.356467	-0.424593
0.148057	-0.537914
-0.235446	-0.399236
-0.579096	-0.841807
-0.388193	-1.22361
-0.560202	-0.775166
-0.819937	-0.360126
0.107392	0.484706
0.0365602	0.36016
-0.115105	-0.107983
-0.159643	0.340634
-0.0181135	0.229681
-0.180356	-1.63929
-0.472298	-1.0554
0.225977	-0.438069
-0.307104	-1.38579
0.12407	0.0564094
-0.0340812	0.961209
-0.0233172	0.384381
-1	0
-0.332979	-0.219353
-0.774283	-0.451433
-0.802704	-0.394592
-0.416348	-0.1268
0.256795	0.0714356
-0.0565817	0.0194047
0.241453	0.00851498
-0.205562	-1.58888
-0.316457	0.300341
-1	0
-0.236963	-0.501525
-0.0224355	-1.95513
-0.0683556	-0.566193
-0.228957	-1.54209
0.0627326	0.715037
-0.315387	1.36923
-0.206149	-0.495222
0.336029	-0.0155718
-0.124089	-0.0151492
-0.036376	-0.169983
-0.440638	-1.11872
-0.210751	-0.223845
-0.701475	-0.597049
0.0786735	-0.0197175
-0.277593	0.0917916
-0.709238	-0.581523
0.423656	-0.349178
0.0411796	0.262783
-0.755456	0.11368
-0.159586	-0.401543
-0.168008	-0.106005
-0.116348	0.245897
-0.157322	0.323104
-0.0211177	-0.376697
-0.00933119	-0.331638
-0.540409	0.141931
-0.333594	0.0599335
-0.562646	-0.874708
0.178917	-0.358834
-1	0
-0.480585	-0.283299
0.458047	0.0138696
0.290081	0.247261
-0.31279	1.37442
-0.571033	-0.260456
-0.0582423	0.523539
-0.26811	0.977504
-0.201506	-0.235269
-0.200257	-0.397877
-0.0887571	0.717973
-0.541991	0.0371055
-0.20235	0.631652
-0.45801	0.523104
-0.392591	-1.21482
-0.248876	-0.614617
-1	0
-0.617807	0.162753
-0.503426	-0.993149
-0.181771	-0.778835
-0.450237	0.210824
-0.0078092	0.161181
-0.653881	-0.692239
-0.158458	-0.304463
0.289165	0.343823
-1	0
-0.568501	0.862997
-1	0
0.0478037	-0.220139
0.0638949	-0.273641
0.29791	0.119199
-0.00629061	-0.0104907
-0.754884	0.490233
-0.201656	0.290888
-0.853825	0.0121698
-0.493592	0.471139
-0.809437	-0.381126
-0.359317	-0.0339557
0.191215	1.10657
-0.400298	-1.1994
0.163071	0.502375
0.0834391	0.455499
-0.457612	-0.224245
-0.363674	0.329608
-0.140102	-0.255422
-0.411175	-0.153108
-0.226465	-0.000180749
-0.788831	-0.422339
-0.410694	-0.168402
-0.067419	0.429934
-0.141191	-0.0853597
-0.0805812	-0.0985109
-0.0424664	-0.310153
-0.234655	-1.53069
-0.561796	-0.876408
-0.271471	-0.181563
-0.038717	0.297897
-0.616358	-0.0272017
-0.143573	-0.314252
-0.413776	-1.17245
-0.0792547	-0.412148
-0.173464	0.198162
-0.454875	0.542157
-0.476528	0.681115
-0.357038	0.20641
0.119245	0.144084
-0.677445	0.316329
-0.238784	0.339919
-0.375686	-0.0728973
-0.0711565	0.29481
-0.347309	-0.582922
-0.30294	0.376934
-0.21556	0.341487
0.214073	0.0752859
0.273745	0.277632
-0.752874	-0.494253
-0.444692	0.132709
-0.444778	-0.0912616
-0.336375	-0.0287135
0.0564237	0.492337
-1	0
0.366898	0.188098
-0.268236	0.0359913
-1	0
-0.176639	-0.238237
-0.217835	-0.755945
-0.294404	-0.645632
0.0547262	0.266038
0.29387	-0.320533
-0.0608863	-0.103895
-0.030303	-0.559433
0.29574	0.3511
0.189987	-0.243653
0.369439	-0.0429241
0.301135	0.0586513
0.309396	-0.643824
0.274983	0.36158
0.529704	0.150331
0.473949	-0.164083
0.283997	0.0269198
-0.143399	0.335011
0.0719128	0.0126365
0.527948	-0.522915
0.464569	-0.380401
0.434827	0.0670443
0.41919	-0.260072
0.740525	0.173327
0.241422	-0.0515998
0.234639	0.0902198
-0.320415	-1.35917
-0.288633	0.456157
-0.00773612	0.16107
0.0230827	-0.116676
0.0880927	0.548094
-0.128512	0.688987
0.2217	-0.140468
-0.181714	-0.0176065
-0.676217	-0.647567
-0.156905	-0.00423447
-0.451687	1.09663
-0.428797	0.377901
-0.191029	0.111719
-0.727409	0.545182
-0.54281	0.914379
-0.186258	0.04276
-0.0182319	0.400068
-0.0182319	0.400068
-0.0156207	-0.597986
-0.505882	-0.486193
-0.186672	0.450458
-0.187419	0.0571996
-0.747367	-0.505265
-0.307314	-0.431308
-0.75766	0.48468
-0.522046	-0.384683
-0.180539	0.171354
0.078009	0.0457272
-0.313069	0.201237
-0.262546	0.0224051
-0.161844	0.997472
-0.301731	-0.338264
-0.730836	-0.538328
-0.191884	-0.283513
-0.149521	-0.490545
-0.0850897	-0.19826
-0.300623	-0.11639
-0.321227	-0.353026
0.00300527	-0.12183
0.027524	0.158903
-0.0815867	-0.169543
0.0487222	-0.204647
-0.593701	0.812598
-1	0
-0.136472	0.19253
0.142294	0.341529
-0.191582	-0.0473312
-0.193569	-0.0199839
-0.0323756	0.119198
0.161326	0.180661
-0.123825	0.177346
-0.0922	-0.145345
0.118014	-0.302205
-0.420577	-0.134394
-0.0152517	0.292264
-0.230916	-0.0445943
-0.111861	0.377418
0.246171	0.0731198
-0.144174	0.0894431
-0.528673	-0.212737
-0.26487	0.294373
-0.215457	-0.166549
-0.229492	-0.76587
-0.0306045	-0.158657
-0.239235	0.231192
-0.0247943	-0.044658
-0.0445311	0.229853
-0.116012	0.438205
0.103489	0.422709
0.045318	0.349604
0.396986	0.0572891
-0.392955	0.507876
-0.0559208	-0.11638
-0.387724	-0.0863851
-0.455942	-0.209945
-0.129288	0.438408
0.188701	0.429347
0.095299	0.0377549
-0.536541	-0.240824
-0.138125	-0.179304
0.0271211	0.453893
-0.0492331	0.314895
-0.125604	-0.275624
-0.125683	-0.0946368
0.353032	0.0499054
0.0295821	0.133797
-0.161555	0.230823
-0.190952	0.219567
-0.683062	-0.633876
-0.285747	-0.392728
-0.304099	0.0595691
-0.598103	-0.803794
-0.456947	-0.716632
0.0429988	-0.0983864
0.133798	0.154725
-0.0630299	0.0396914
0.10348	0.564074
-0.144965	0.713706
-0.10171	0.292128
0.0945574	0.191072
-0.413025	-0.187816
-0.139884	0.13158
-0.292857	0.434811
-0.12171	0.276783
-0.606398	-0.303097
-0.202515	0.279631
-0.270037	0.101739
-0.240177	0.0468166
-0.342849	0.167333
-0.188952	0.055893
-0.229865	-0.0576919
-0.263995	-0.233692
-0.222839	0.201951
-0.102182	0.134381
-0.0875901	0.188892
-0.075952	0.204445
-0.160652	0.0730164
-0.147254	-0.344862
-0.186627	0.207961
-0.13437	0.964971
-0.173518	-0.15102
0.0318181	-0.453892
0.197617	-0.321386
-0.0882574	-0.0470644
-0.132565	-0.146447
-0.0839808	-0.0128195
-0.0641227	-0.167318
0.00915117	0.156704
-0.362593	-0.16425
-0.156941	-0.121783
-0.422758	0.164468
-0.100335	0.0786235
-0.344026	0.584944
-0.282225	0.133146
-0.157646	0.140803
-0.00764988	0.0218186
-0.279997	0.239214
-0.149332	0.330377
-0.265528	-0.278621
-0.244796	-0.0535928
0.0285323	-0.0476701
-0.118672	0.0591928
-0.105116	0.0633551
0.0332819	0.217878
-0.0180755	0.0713396
-0.0808772	-0.465315
0.0483355	-0.165196
0.11851	0.364641
0.0015537	0.00333621
-0.106226	-0.820801
-0.195851	-0.668189
-0.39509	-1.20982
-0.0858543	-0.14869
-0.218412	0.239833
-0.236795	0.146464
0.155497	0.543684
-0.000164339	0.449493
-0.267038	-0.0912072
-0.184163	-0.116929
0.0216129	0.0259728
-0.120394	0.339768
-0.00156886	-0.0400852
-0.301956	-0.27892
-0.31539	-0.167619
-0.73329	-0.53342
-0.425046	0.0451194
-0.689534	0.086173
-0.54649	0.142413
-0.769367	-0.25339
0.0655947	-0.25073
-0.170643	-0.120571
-0.531979	-0.385737
-0.424984	0.451293
-0.631004	0.737992
-0.244537	0.0299119
-0.43147	-1.13706
-0.553141	-0.893718
0.00443278	-0.0556768
0.224414	-0.0773874
0.193007	-0.0596563
-0.0340035	0.0842562
0.0240644	0.104665
0.0348071	0.0944467
-0.0601879	0.237154
-0.315245	-0.154637
-0.378284	-0.0387013
-0.151079	0.131613
0.223276	-0.382813
-0.167073	0.049215
-0.177679	-0.0745668
0.167354	0.202066
0.015303	0.0876238
0.0773606	-0.00785548
-0.244756	0.0828961
-0.107669	0.108602
-0.437373	-0.157226
-0.26827	-0.133035
-0.261875	-0.301888
-0.217102	-0.0355927
-0.207376	0.0852594
0.012336	-0.222622
-0.0105605	0.0559017
-0.345844	-0.130024
-0.0627077	-0.166105
-0.390097	1.21981
0.0121127	0.248001
-0.216804	-0.120679
-0.329202	0.15635
0.228083	0.0788844
0.0497336	0.110651
-0.618657	0.381259
-0.354903	-0.0830779
0.0585077	0.0560555
-0.057918	0.0243384
0.102742	0.32745
-0.302786	0.332449
-0.411353	0.365873
-0.263884	0.202093
-0.281833	0.254342
0.150795	-0.228122
0.0741423	-0.159244
0.241697	0.0760744
-0.494123	-0.15219
0.00266511	0.105891
-0.186247	0.124259
-0.135634	0.241715
-0.227408	0.111068
-0.046824	-0.172036
-0.174861	0.148963
-0.205794	0.12917
0.0431037	-0.0991894
-0.0329294	0.246065
0.114898	0.0998589
0.390996	0.138059
-0.199936	0.211331
-0.257285	-0.477886
-0.00426738	-0.0415988
-0.578301	0.13755
0.0336638	0.0281074
0.154595	0.129625
0.132292	-0.0942646
-0.0888951	0.166526
-0.00565542	0.0833315
-0.118966	0.281419
-0.188354	0.141452
0.0987645	-0.107668
-0.237863	0.44802
-0.041173	0.0695114
-0.329469	-0.557801
-0.0680991	0.0217431
-0.278116	0.0379555
-0.0892804	-0.0244433
-0.0752395	-0.161717
0.0470681	0.121127
-0.0658255	-0.346743
0.0570393	0.000562036
0.328449	-0.139342
-0.0249467	0.343941
-0.189012	0.0208347
-0.406565	0.258646
-0.229287	0.0339323
-0.176941	0.0797429
-0.123194	-0.156838
-0.168671	0.266195
-0.0530346	0.0692323
-0.0219211	0.385793
-0.130422	0.0518314
0.496308	0.213212
0.353858	-0.0883632
-0.328805	0.0839144
0.00569624	0.0778967
-0.412513	-0.0844436
0.0378038	-0.00772837
-0.325378	-0.298071
-0.0822819	-0.169284
0.15009	0.145156
0.187302	0.139083
-0.113208	-0.0922744
0.026399	0.0131692
0.0290926	-0.0145052
-0.107251	0.193448
0.237598	-0.205075
-0.0442628	-0.300685
-0.143325	0.612857
-0.0810255	0.152453
-0.19388	0.188706
-0.518236	0.15286
-0.06641	-0.0714983
0.144615	-0.210486
0.160514	-0.182989
-0.5147	0.167154
-0.289918	-0.254933
-0.140778	0.0267397
-0.0594595	0.0338921
0.00949683	-0.00761682
0.115112	-0.198595
0.0915634	-0.0797487
0.0791236	0.108332
-0.0436326	0.221686
0.000307871	0.110269
-0.211226	0.147616
0.121798	-0.0234411
-0.335382	0.0161785
-0.0915437	0.381556
-0.3558	-0.113902
-0.185817	-0.0287544
-0.173524	0.123568
-0.330058	-0.669607
-0.113436	-0.1561
-0.840732	-0.120954
-0.68889	0.383959
-0.253807	0.00289169
-0.198734	0.229105
-0.117592	0.18861
0.0882163	0.374554
0.326464	0.069237
0.103086	0.0986109
-0.629219	-0.013713
-0.00841193	0.709889
-0.035573	-0.071183
-0.0945113	0.111381
-0.173963	0.0256638
0.215928	-0.110851
0.0397739	-0.0846927
-0.0465131	-0.119449
0.00226996	0.514845
0.0564239	0.102034
0.142982	0.20736
0.0251158	0.232872
-0.184496	0.08962
-0.00874523	0.174885
-0.0802756	0.777476
0.0814368	0.0401091
0.0747905	0.0663151
0.00887641	0.243464
-0.150143	0.0956833
-0.138095	0.0713373
-0.208324	-0.378916
-0.282082	-0.0491474
-0.0920351	0.137519
-0.284845	-0.141328
-0.41718	0.304524
-0.152393	0.239802
-0.331794	-0.259198
-0.10025	-0.325575
0.0958996	-0.229197
-0.387437	-0.285137
-0.120649	0.130511
0.193964	-0.205688
-0.292308	0.3748
0.0437909	0.0527117
0.00761538	0.165387
-0.0706705	0.1654
0.0789479	0.00372019
0.112091	0.13608
0.414318	-0.125575
0.179298	-0.118662
0.157293	-0.250023
0.0490811	-0.172034
0.00269152	0.192535
-0.0878055	0.106348
0.245746	-0.065746
0.0449737	-0.0576173
-0.217859	-0.0841364
-0.140839	0.0606801
-0.00514462	0.0813779
0.078724	-0.209726
0.0519829	-0.188348
-0.248302	-0.100514
-0.0711471	-0.0940196
0.219182	-0.243887
-0.121559	0.0359613
-0.0268526	-0.0240852
0.00158695	-0.0665368
-0.150911	0.0449724
-0.00714374	0.0163543
-0.00840462	0.313352
-0.145358	0.0514188
-0.307308	0.0573829
-0.120578	-0.110291
-0.0588812	0.527278
-0.134087	-0.232963
-0.0472949	0.0696619
0.229811	0.334629
0.018663	0.244279
-0.12132	-0.264642
-0.0971336	-0.118952
0.0437259	0.222216
-0.0978199	-0.237183
-0.214015	0.0573682
-0.00297867	-0.0234947
-0.37129	-0.642459
0.183062	0.443291
0.0221377	-0.0453975
0.0554532	0.0275752
0.101158	-0.177032
0.22482	0.276056
0.109883	-0.273036
-0.15624	0.375629
-0.191734	0.136764
-0.238329	0.151691
-0.00967512	0.330027
-0.0109556	0.2066
0.0122671	-0.313305
-0.0927583	-0.0185884
-0.0852103	0.140087
-0.148186	0.112151
-0.216772	-0.140023
-0.183086	0.0688335
-0.555994	0.213251
-0.0730828	-0.0975716
-0.0170924	0.137113
-0.13163	0.505676
-0.16518	-0.121995
-0.504901	-0.597017
-0.262699	0.153466
0.128127	-0.145034
0.355872	-0.0555519
0.0654111	-0.121999
-0.0940213	-0.0254231
-0.100031	0.097573
-0.835383	-0.329234
-0.190886	0.204146
0.0422693	-0.026179
-0.143961	0.167651
0.0148472	0.142165
-0.125513	-0.27011
-0.194181	0.204887
-0.12473	0.023351
0.148469	-0.00218701
-0.215712	-1.56858
0.00528155	-0.13828
-0.166068	-0.171721
-0.106117	0.388073
0.146772	-0.380982
-0.323058	-0.409356
0.232867	0.0203244
0.173944	-0.441008
-0.00494827	-0.00111538
-0.245227	0.304288
0.147901	0.476817
-0.0540144	-0.10491
0.107225	0.315401
-0.0142125	0.130829
-0.0999681	0.0508764
-0.140308	-0.12558
-0.115748	-0.157289
-0.137316	-0.0508451
0.0735919	-0.0259297
-0.0446819	0.16196
-0.211584	-0.0951055
-0.307843	-0.189603
-0.0441604	-0.0282793
-0.196022	0.283575
-0.305485	0.239182
-0.0679516	0.0119488
0.165748	0.0979358
-0.0831932	-0.114936
0.00436377	0.129675
-0.0268473	0.109758
0.219526	0.177557
0.0995771	0.0537796
-0.0743957	-0.175861
-0.0137057	-0.0697571
0.00701054	-0.114972
0.272886	0.0584609
0.00887523	-0.00167001
-0.120983	-0.126779
-0.046788	-0.00278613
-0.214583	-0.0601603
-0.12699	-0.0224961
-0.0129594	0.00459583
-0.0905269	-0.0461298
-0.323506	0.410232
0.212167	0.209294
0.18888	0.0398233
-0.161609	-0.0098194
-0.173991	-0.0492157
0.0777305	0.476889
0.0509662	0.12699
0.118954	1.85659e-05
-0.00126545	0.0204861
-0.604607	0.11088
-0.193592	0.109665
-0.037676	-0.0039637
-0.0700399	-0.117334
-0.218321	-0.00528958
-0.121818	0.0551654
-0.126003	-0.0586749
-0.161676	0.114038
-0.118807	0.269026
-0.206342	0.145933
-0.755634	0.0228954
-0.338334	-0.749333
-0.163776	0.168599
-0.158916	0.318255
0.0243653	0.265776
-0.245141	-0.125844
-0.128357	0.390458
-0.253433	-0.0406351
0.193018	0.0883267
-0.136466	-0.23342
-0.407805	0.0696845
-0.120657	-0.149745
-0.143717	0.0313631
0.0124816	-0.0296672
-0.149237	-0.294136
0.0731558	0.231198
-0.0630446	0.116519
-0.41734	-0.0148644
-0.228093	-0.213585
-0.0853251	-0.409966
0.0399551	0.0382467
0.031235	0.012502
-0.123191	0.0585046
-0.0866207	0.00559351
-0.185937	0.184588
0.14822	-0.0316738
-0.307202	0.072407
-0.222091	0.175142
0.0328746	-0.339661
-0.315479	0.0662875
-0.268448	0.767906
-0.382772	0.204386
0.0836355	0.326332
0.33545	-0.0522606
-0.487101	-0.517342
-0.223435	0.43234
0.0231388	-0.126102
0.044516	0.23439
-0.0593131	0.421774
0.173703	-0.00603478
-0.400708	-0.590715
0.117768	-0.36383
0.195455	-0.186641
0.188806	-0.215444
-0.164377	-0.0929229
-0.202461	-0.35289
-0.256875	0.226606
-0.228997	0.840148
-0.263992	0.314494
0.0195176	0.239684
-0.0507762	-0.0340864
0.060204	-0.0918086
-0.0621867	0.0320463
-0.108156	-0.0175554
-0.50455	0.142233
-0.205318	0.0694498
-0.3274	-0.375933
-0.177468	-0.183031
-0.499098	0.343061
-0.249927	0.137788
-0.0875252	-0.00924901
-0.19252	0.130946
-0.296057	-0.101326
-0.0603383	-0.0368246
-0.0193973	0.108373
0.0018115	-0.159028
0.0114304	-0.0900011
-0.0848389	-0.134603
-0.106888	-0.00476967
-0.0575169	0.248869
-0.0448247	-0.00272928
0.04543	-0.062087
-0.0235242	0.0827547
-0.229182	-0.0178079
-0.120425	-0.0356443
-0.358236	0.342728
-0.12054	0.224794
-0.374543	0.19042
0.287432	0.0697309
0.271925	0.153183
-0.276426	-0.109266
-0.276732	-0.0117491
0.127749	0.245
-0.070189	-0.0807211
0.0386604	-0.0825411
-0.0285554	-0.0915199
-0.224818	0.189378
-0.24754	0.400149
0.0693663	-0.179265
0.0732513	0.0272835
-0.239046	0.272859
-0.0105157	0.184372
-0.144755	0.00533281
-0.194711	0.325458
-0.0870941	0.19069
-0.181415	0.0992662
-0.137097	-0.0833385
-0.0312789	-0.030464
-0.11854	0.0792902
-0.264279	0.248004
-0.357712	0.355919
-0.162305	0.190949
-0.159837	0.186275
-0.02187	-0.183811
-0.103724	0.0294798
-0.168023	0.155143
-0.304303	0.0997461
-0.115428	0.139832
-0.114925	-0.0228456
-0.0662855	0.000331546
-0.0820745	-0.00162842
-0.868225	0.160628
-0.0404726	0.0696546
0.109414	0.0194504
0.121936	0.0438362
0.087569	-0.0361522
0.0349301	-0.0844212
0.0182267	0.138897
-0.0562151	0.0473966
-0.0211384	-0.214806
-0.0265462	0.0308832
-0.245185	0.136776
-0.192084	0.0351898
-0.129435	-0.0256412
-0.181344	0.21532
0.199778	0.0708432
0.190991	-0.0199204
-0.219796	-0.276735
-0.201353	-0.071427
0.141226	0.278
0.109788	-0.019428
-0.00402243	-0.0124952
-0.374206	-0.25529
-0.120828	0.085673
-0.0285323	-0.0702554
-0.0476479	0.0423146
-0.227705	-0.0630086
-0.138924	0.344783
-0.221799	0.310366
-0.292022	0.229374
-0.0697179	0.119562
-0.392251	0.034162
-0.0540038	0.100194
-0.145173	0.230497
-0.679826	0.298366
-0.330763	0.17573
-0.0893963	0.307186
-0.169337	-0.379029
-0.0495331	-0.0672523
-0.370887	0.0131902
-0.124255	0.113062
-0.118204	-0.164907
-0.58269	0.0352735
-0.564054	0.190814
-0.14803	0.316882
-0.160482	0.0892043
-0.164273	0.0281936
-0.330307	0.0959672
0.0984782	-0.188236
0.0072927	-0.068337
-0.164863	-0.0597239
-0.0868566	-0.0799262
-0.142439	0.195754
-0.065154	-0.00826719
0.836637	0.0320174
0.0371373	0.563662
-0.0387835	0.213209
0.0338337	0.316258
-0.0657254	-0.0556579
-0.197761	-0.0483945
-0.260766	-0.11034
-0.0972675	-0.579326
-0.324523	0.0227872
-0.052462	0.251966
0.131243	0.00118354
0.331165	0.112375
0.00107605	0.446086
-0.234653	-0.102733
0.200913	0.888827
-0.048571	0.316424
-0.370392	0.272929
-0.183302	-0.0599827
-0.0387606	-0.215556
0.0457728	0.14225
0.0218895	0.00989538
-0.149546	-0.262237
-0.0968638	-0.00871788
-0.154104	-0.139369
-0.141289	-0.117051
-0.269871	0.373215
-0.100574	0.428096
0.00544443	-0.0366777
-0.2601	-0.104491
-0.121165	-0.0432402
0.0498831	-0.0691083
-0.0685614	0.0792616
-0.147764	0.0975603
-0.658221	0.209291
-0.297155	0.0589491
-0.258963	0.0972707
-0.31695	0.1648
-0.178519	0.123895
-0.540494	0.122666
-0.425428	0.160445
0.0119956	0.244336
-0.0607139	-0.000815671
-0.151987	-0.0318474
-0.0875141	-0.121658
0.0681715	0.0516274
-0.135368	-0.104725
0.0536405	-0.0521593
0.0920864	0.0932441
-0.110392	-0.0962243
-0.147425	-0.128962
0.0231822	0.187386
-0.00286187	-0.0339134
0.0577825	-0.0993791
-0.204131	0.12979
0.0472402	-0.456305
-0.00362215	0.0324356
-0.114531	0.35239
-0.542183	-0.0129144
-0.0628199	0.0626371
-0.30769	0.316308
-0.194613	0.295149
-0.116392	0.0515391
0.0968646	-0.0136001
-0.242018	0.0531233
-0.228732	-0.0289867
0.0321511	0.101367
0.223216	0.559264
-0.216427	0.390219
-0.233294	0.0650678
-0.0891239	0.112226
-0.106432	-0.0833152
-0.160762	-0.856689
-0.126031	-0.110577
-0.0281026	-0.161277
-0.0434566	0.0387823
-0.0502516	0.123755
-0.102232	-0.12805
-0.232398	0.00484503
-0.160658	0.39096
-0.161132	0.0966959
-0.119349	0.214052
0.00201402	0.220178
-0.0310058	0.150509
0.0351614	0.0820049
0.368993	-0.0443941
-0.287913	0.042653
-0.136075	0.131594
-0.09734	0.15558
-0.209184	0.109249
-0.195272	0.06823
-0.37261	0.0646054
-0.21809	0.178012
-0.51843	-0.414881
-0.155095	-0.0996975
-0.0961566	-0.00202972
0.074982	0.0349513
-0.116095	0.0478767
0.000763752	-0.0242081
0.0528188	-0.133414
0.00359145	0.012918
-0.24359	0.239863
-0.458011	0.388679
-0.256367	-0.159456
0.0634442	-0.25909
-0.325319	0.515705
-0.403557	-0.0720187
-0.379048	-0.235271
-0.0857602	-0.0152726
-0.0451897	-0.23161
-0.42922	-0.072617
-0.0915123	0.340638
-0.219591	0.0705605
-0.153811	0.105584
-0.053843	0.00152224
-0.200399	0.10874
0.0779736	0.0575992
0.0369238	-0.00522404
-0.484879	0.1672
-0.215227	-0.351169
-0.12298	0.107172
-0.345356	-0.0042386
-0.107837	0.168176
-0.34301	-0.493033
0.0314926	0.134115
0.160744	-0.039981
0.293493	0.259944
-0.187026	0.204716
-0.22095	-0.261327
0.035425	0.230245
-0.12754	0.164815
-0.330148	0.074994
-0.152797	-0.130654
0.00757396	0.181361
-0.00772276	0.14754
-0.309808	0.233656
0.16336	0.372868
-0.263569	-0.602343
-0.145893	-0.83149
-0.149651	-0.00951241
-0.0835374	0.0553994
-0.252107	0.0329921
-0.313585	-0.174794
-0.482207	-0.134438
-0.345814	0.0313949
-0.124032	0.42263
-0.0549897	0.073595
0.0453183	-0.131204
0.0447194	0.220899
-0.0208091	0.135887
-0.190702	-0.0151141
-0.130328	0.0388783
-0.199332	-0.174325
-0.0724046	-0.141354
-0.0414379	0.13436
0.140755	0.38371
0.149457	0.0211087
0.0681552	-0.23293
0.0317881	0.31867
0.0678735	-0.162744
-0.0907134	-0.0552571
-0.00876058	-0.00265833
-0.0721809	0.00950982
-0.057502	-0.199598
-0.011626	-0.0420269
0.0681236	0.0263717
0.166717	-0.0243099
0.192963	0.173712
-0.0566995	-0.465897
0.0330722	0.0638794
0.0983743	0.503153
0.40942	0.00328337
-0.150506	0.122862
-0.217302	-0.0528208
-0.0858531	-0.0543769
-1	0
-0.583587	-0.832827
-0.187216	-0.237228
-0.189996	-0.545867
-0.284915	-0.00644234
0.0828452	-0.159187
0.106002	-0.104079
-0.0517447	-0.0507215
0.0298469	-0.0684041
-0.0713331	0.0727024
-0.0776482	-0.264206
-0.342314	0.194611
-0.259285	0.135744
-0.231086	-0.183323
-0.103452	-0.0671169
0.0952243	-0.0095139
-0.0181738	0.0204479
0.0972938	0.175718
-0.157196	-0.265902
-0.182954	0.133888
0.0646253	0.235217
-0.0627691	0.0851627
-0.125037	-0.0835185
-0.117199	0.0977228
0.133456	0.133323
-0.148987	0.0494621
-0.0868737	0.015611
-0.0481865	-0.0904018
-0.299553	0.185087
0.0544569	0.421899
-0.130585	0.0268504
-0.0735124	-0.0264769
-0.025446	-0.0468182
-0.0297786	0.0241465
-0.0845402	-0.285135
-0.0118171	-0.177638
-0.0236971	-0.011175
-0.0438057	0.236891
-0.177376	-0.184072
-0.20329	-0.10105
0.183733	0.0189975
0.101811	-0.0348559
-0.63783	0.00167013
-0.146815	0.0644269
0.250408	-0.0419912
-0.024019	-0.0526607
-0.0144534	-0.463538
0.042455	0.0157024
-0.122665	-0.200714
-0.133256	0.145829
-0.136907	-0.0558495
-0.213332	-0.258273
-0.128064	-0.267594
0.203995	0.184313
0.00574195	0.151524
-0.530435	0.251868
-0.227687	-0.0986034
-0.144717	-0.0141047
-0.180687	0.151198
-0.468301	-0.252806
-0.195139	-0.0189777
0.0225475	0.197688
-0.236753	-0.0611503
0.0293441	-0.01734
-0.372117	0.117622
-0.267133	0.101216
-0.361348	-0.259579
-0.861167	0.277665
-0.386861	-0.304435
-0.259857	0.271981
-0.356394	-0.400595
-0.0667797	0.0664012
-0.305557	-0.505776
0.0904107	-0.192188
-0.0892385	0.130888
-0.394559	-0.233363
-0.242894	0.0581514
-0.291857	-0.24902
0.0517072	-0.419784
-0.0586581	-0.0728863
-0.00349913	0.165617
-0.0813002	0.00460071
-0.257048	0.122551
0.0956414	0.089742
0.0013181	-0.740205
0.10402	0.828011
0.0979597	0.0164901
-0.0505951	-0.128873
-0.31305	-0.493419
-0.0957993	0.543487
0.083909	0.0499902
0.00660774	-0.0267699
-0.0461104	-0.162702
-0.0547249	-0.0672175
-0.0018998	0.0535128
-0.0451299	-0.0310263
-0.344404	-0.0608729
-0.020463	-0.148402
-0.112077	0.197554
-0.00698086	-0.0719921
-0.0184149	0.224362
0.0344682	0.0395751
0.0498068	-0.306822
-0.179291	-0.196464
-0.104323	-0.00202244
-0.233235	-0.093574
-0.139859	0.0163878
-0.0226692	-0.454127
-0.0258163	-0.0582754
0.0879055	-0.0631388
0.169283	-0.0692957
-0.19297	0.0541349
0.089119	0.263958
-0.288819	-0.631743
-0.206463	0.0318521
-0.510353	0.0160943
0.00705384	-0.17728
0.00532203	-0.339649
-0.183585	-0.0411778
-0.819806	-0.360388
-0.580616	0.403477
-0.395954	-0.424203
-0.23891	-0.132966
0.0857926	0.151218
-0.620381	-0.14819
-0.16769	-0.0194337
0.116736	-0.308578
0.0166836	0.0504855
-0.0542765	-0.909715
-0.0746234	-0.0178472
0.058637	-0.0399223
-0.637704	-0.724592
-0.195033	0.067801
-0.0105115	0.15108
-0.235467	-0.816951
-0.761244	-0.477513
0.0754112	0.0813932
0.0012345	0.451941
-0.250342	0.268973
-0.261036	-0.453481
0.157398	-0.00258922
-0.36433	-0.171831
0.144502	-0.404105
-0.332332	0.119627
-0.106824	-0.178862
0.101563	-0.0600417
0.0384824	0.839814
-0.0924841	0.569981
0.0679232	0.349098
-0.119687	-0.106651
0.072283	0.0329877
-0.0844882	0.113728
-0.510096	0.653625
-0.13323	0.420758
-0.35311	0.10017
-0.402502	0.479533
0.356825	-0.402551
-0.0650398	-0.354016
-0.762389	-0.475221
-0.408667	0.425794
-0.458379	-0.219132
0.103649	0.280483
0.034512	-0.0327892
0.132789	0.0126348
-0.0322464	0.066823
0.0745637	-0.0128465
0.115471	-0.144831
-0.237376	-0.201598
-0.209284	0.109077
0.102614	-0.517788
0.094595	-0.426363
-0.218791	0.344126
-0.0674549	0.312263
-0.23371	0.190149
-0.0919745	-0.177841
-0.159188	0.0806665
-0.190455	0.21209
-0.215028	0.0718047
-0.0473722	-0.261839
-0.130765	0.285202
-0.127388	-0.0377145
-0.115528	0.458584
-0.0200119	-0.113572
-0.112097	-0.118687
-0.101362	-0.103971
-0.00527432	0.0154991
0.0129594	0.168226
-0.0111518	-0.217691
-0.0598089	0.107572
-0.065142	-0.343106
-0.0571577	0.0262627
0.0717033	0.20178
0.0514347	-0.0329532
0.133638	-0.00140692
-0.101629	-0.0918447
-0.0538424	0.119243
0.116469	0.457718
-0.270592	-0.318683
-0.179155	0.190818
-0.0446278	0.423217
0.0444163	-0.044682
-0.286809	0.254437
-0.124566	0.402737
-0.0627355	0.380762
0.298849	0.0106383
-0.0572598	0.0271432
-0.168347	0.222195
-0.0893413	-0.0763968
-0.114771	0.0669082
-0.188683	0.101137
-0.0577882	0.0281132
0.0754515	0.197366
-0.28114	-0.371239
0.0773635	0.0804188
0.108623	0.183767
-0.0294309	0.0587073
-0.00612361	0.539826
0.12358	-0.309122
-0.0113368	0.112092
-0.0287777	-0.0462405
-0.00523734	-0.172584
-0.0735536	0.158789
-0.284812	-0.0786665
0.013222	-0.112941
-0.267979	-0.162445
-0.150492	0.24247
-0.282708	0.498515
-0.220015	0.211433
-0.629482	-0.179856
-0.203704	0.156009
-0.154804	-0.00514944
-0.19681	0.00249868
-0.210778	0.196519
-0.00999908	0.0476132
-0.161089	-0.0721563
-0.0341949	0.591226
-0.0212566	0.11998
-0.161606	-0.596622
0.00472754	0.167412
0.0124446	0.0349519
-0.102306	-0.268395
0.213838	0.097666
0.297881	0.171775
-0.0877281	0.0421042
-0.387732	-0.484405
-0.0379611	-0.404606
-0.299259	-0.862984
-0.0763488	-0.01244
-0.296985	0.231917
-0.168955	-0.12781
0.0207837	0.183103
-0.0717944	0.154515
0.188504	0.361037
-0.498731	0.0411302
-0.175481	0.249814
0.0586593	-0.0977317
0.105423	0.0202247
0.0500831	-0.00973379
0.0483325	-0.197662
-0.00822807	0.0087952
-0.146224	-0.593
-0.102495	0.0249812
-0.266359	-0.171949
-0.235394	0.00669581
-0.110864	0.0401737
0.0379107	-0.150279
-0.0776569	-0.174319
0.0345059	-0.475317
-0.18416	-0.0786832
-0.390462	0.0788161
-0.300719	0.231387
-0.108434	0.209182
0.19526	0.183003
0.345568	0.325191
-0.201164	0.514063
0.0405621	0.0980432
-0.137065	-0.370523
-0.165193	-0.0257924
-0.151354	-0.00918345
-0.403201	-0.274708
-0.210675	-0.174563
-0.541046	-0.0351609
-0.124634	-0.104405
-0.0535028	0.41755
-0.508174	0.163472
0.239713	-0.0234169
-0.118421	0.308287
0.0684331	0.0470172
-0.401597	0.425139
-0.265001	0.0144009
-0.0143493	-0.00378334
-0.157079	0.103639
-0.306647	-0.112902
-0.259592	0.0895541
-0.344084	-0.773168
-0.00879757	0.0556003
-0.0982688	-0.0219334
-0.130085	0.000963034
-0.506424	0.358879
-0.51269	-0.0600337
-0.409058	0.119878
-0.22171	-0.379747
-0.240068	0.161777
0.474407	0.206999
0.408151	0.160288
0.0720132	-0.189702
-0.132339	-0.242927
-0.213796	-0.0966769
-0.433822	-0.172716
-0.118457	0.299048
-0.231236	0.348236
-0.434827	0.01543
-0.0260062	-0.16444
-0.0363708	-0.0507722
-0.313533	0.0453236
-0.0805041	0.130806
-0.0268165	0.0953726
-0.00724706	0.0286857
0.0505881	0.0461074
-0.0848347	0.143014
-0.0848347	0.143014
0.197438	0.201673
-0.0556459	0.313172
-0.0831962	0.211236
0.0416703	0.0800389
0.0889449	0.165984
-0.155247	-0.0650744
-0.118746	-0.0233282
0.0488967	0.226534
-0.838879	0.139094
-0.349413	0.133067
-0.0705548	-0.178041
-0.107436	-0.154825
-0.538846	0.0597309
-0.0659765	-0.147997
-0.274634	0.142652
0.0759323	0.318743
-0.0693477	0.338884
-0.213741	-0.19406
-0.135327	-0.123731
-0.637625	-0.0411616
-0.263756	-0.367893
-0.0956477	-0.204407
-0.225548	-0.0208822
-0.243973	-0.25711
-0.128174	-0.121634
-0.03886	0.0130359
-0.0701625	-0.102637
0.00392	0.0377132
-0.0453741	-0.128067
0.104518	0.0963717
-0.022176	-0.381649
0.0254105	0.26118
-0.123797	0.033205
-0.0387712	-0.0312141
-0.0688972	-0.175525
-0.0702439	0.0874838
-0.0400225	0.00660425
-0.531131	0.213014
-0.313604	0.137967
-0.0873713	0.250502
-0.0677549	0.026638
-0.102406	0.0732466
-0.0455094	0.638022
0.186165	0.333289
0.00914739	0.120924
-0.151725	-0.0138073
-0.191307	-0.100134
-0.0521348	0.0344963
0.166662	0.0978171
-0.125325	0.101836
-0.156374	0.0845052
-0.010259	0.299639
-0.106867	-0.0785439
-0.19021	0.137028
-0.457647	-0.216321
-0.0889652	-0.250517
-0.0985836	0.00201328
-0.0586041	0.0833028
-0.221928	0.125164
-0.902093	-0.025273
-0.156206	0.0519995
-0.0970028	-0.0863887
0.0618623	-0.137514
0.0465382	-0.0334723
-0.192245	-0.0259338
-0.0471582	-0.125485
-0.194555	0.110324
-0.126381	0.112216
0.11503	0.0836892
-0.0119165	-0.0548329
0.104793	0.104116
-0.00896244	0.0952509
-0.116625	0.0160453
-0.42494	-0.188305
-0.278845	0.0927088
0.0962391	-0.153841
-0.0596604	0.0874663
-0.292111	0.141438
0.271279	0.284575
0.0428796	0.0521943
0.0103421	-0.031203
-0.27486	0.168768
-0.078821	0.0151821
-0.567416	-0.0971005
-0.439942	-0.240831
-0.550943	-0.178065
-0.469448	0.174748
-0.607958	0.189654
-0.129012	-0.108693
0.0406563	0.222757
-0.0995662	-0.151319
0.0214468	0.0662369
0.0907821	0.171105
-0.134556	-0.0296268
-0.010508	0.0730936
-0.334023	0.0423674
-0.195692	0.0553643
-0.361394	0.31275
-0.0322287	0.192431
-0.763142	0.473715
-0.150003	-1.69999
-1	0
-0.221942	-0.318106
-0.24705	-1.5059
-0.0624839	-0.659031
-0.00574128	-0.304191
0.344367	0.561524
0.268923	0.523381
-0.231593	0.199424
-0.16687	-0.0220226
-0.328609	-0.199634
0.0286171	0.444756
-0.652813	0.0345581
-0.3118	0.491624
0.159907	0.507289
-0.0178536	-0.019923
0.0332394	0.708955
-0.00329688	0.712276
-0.221175	-0.148869
0.253905	0.386011
0.0944844	0.299674
-0.0998379	0.0718242
-0.00535767	0.16099
-0.0744897	-0.26083
0.0301104	0.0471654
-0.0730521	-0.497224
-0.282032	0.00839613
0.105065	0.0637418
0.0992736	-0.182043
-0.229613	0.0346473
-0.251546	0.249072
-0.257327	0.140968
0.0440684	-0.0506645
-0.0856278	0.0380416
0.115267	0.245736
-0.776035	-0.225139
-0.331332	0.306872
-0.108812	-0.0682141
-0.212462	0.112342
-0.074405	0.0621695
-0.144979	-0.184271
-0.914892	0.136895
-0.15556	0.334093
-0.0940144	0.29434
0.0551034	0.0614202
-0.135902	-0.0772921
-0.235538	-0.172392
-0.303337	0.0827653
-0.166812	0.0611811
-0.180485	-0.2099
-0.0177376	-0.0156963
-0.387843	0.205151
-0.283373	0.0416193
-0.0172934	-0.308873
-0.142197	-0.219863
-0.454641	-0.0308192
-0.231807	-0.0607855
0.00733335	0.1435
-0.371991	-0.0686688
-0.0592637	0.174792
-0.244379	-0.0766574
-0.125286	-0.05975
0.20146	-0.332167
-0.0352713	-0.0542841
-0.0174199	-0.0347978
-0.528715	-0.0476143
-0.550858	0.179533
-0.221894	-0.192555
-0.153179	0.241851
-0.471318	0.142383
-0.739727	0.104406
0.104853	-0.30353
0.104853	-0.30353
-0.0304359	0.32299
-0.177251	0.0892076
-0.0768918	0.430317
-0.237938	0.0735953
-0.318538	0.19383
0.103245	0.262728
-0.242452	-0.130071
-0.0793788	-0.210753
-0.452491	0.281565
-0.506203	-0.225887
-0.119557	0.0216295
-0.057412	-0.12621
-0.199273	-0.357593
-0.194695	-0.0101408
-0.189268	0.231792
-0.0182886	-0.102559
0.102135	0.354138
0.155662	0.229496
-0.101931	-0.0735983
-0.05282	0.601563
-0.00262149	-0.159855
-0.0928307	0.02981
0.0353522	0.241874
-0.0274979	-0.236818
-0.261975	0.0841372
0.0732808	0.257062
0.00215894	0.130415
-0.149802	0.0853243
0.0075564	0.000481648
-0.497259	0.0353653
-0.399463	0.0772434
-0.217328	-0.278416
0.156958	0.274685
-0.0265344	0.0489607
-0.0115664	-0.0415724
-0.300752	-0.452923
0.100595	-0.278488
-0.618028	-0.0254745
-0.272558	0.237706
-0.177924	0.228361
-0.0321998	0.0494629
-0.0145351	0.0835335
0.157923	0.164606
0.0599343	0.0495409
-0.0736509	0.328662
-0.183303	0.0240312
-0.186338	-0.126499
-0.00859352	0.15726
0.086976	0.157812
-0.336163	0.00666468
0.0364123	0.0542973
-0.0529904	-0.00505486
-0.102082	-0.00509771
-0.0371509	0.310916
0.051346	0.206205
0.0878759	0.194472
-0.119086	-0.213199
-0.0194807	-0.119081
-0.0222259	-0.231067
0.0437234	0.0649273
-0.503975	-0.00348572
-0.206466	0.0617588
0.00631615	0.0735152
-0.0297006	0.0841162
-0.465122	0.00541121
-0.443628	0.275859
-0.542392	0.278763
-0.337223	0.0964355
-0.123998	-0.743674
0.113529	0.250252
-0.0530455	-0.2255
0.0560683	-0.0281209
-0.133372	0.346081
-0.0919332	-0.162987
-0.0230163	-0.158021
-0.0132878	-0.0445764
-0.199232	0.398679
-0.180095	0.0317551
-0.0598854	-0.282465
-0.017916	-0.0736029
-0.342422	0.165473
-0.320059	-0.00659939
0.0046157	0.113718
0.00162686	0.174209
-0.24588	0.350075
-0.209185	-0.0254705
0.00504674	-0.0260147
0.0361342	0.143706
0.11396	0.0186057
-0.034292	-0.122976
0.145209	0.0843042
-0.313682	0.31917
-0.145974	0.136548
-0.135308	0.0553061
0.194498	-0.0742906
0.0464526	0.0186124
-0.454591	0.934962
-0.375988	-0.546141
-0.122784	0.318408
-0.0572341	0.0617657
-0.163363	0.0882375
-0.0986461	0.00100209
-0.127334	0.183143
0.098256	0.430647
-0.0999968	-0.202623
0.00721036	-0.101068
-0.173031	0.462097
0.169212	-0.309102
0.0127522	0.195833
-0.256317	-0.138225
0.0567347	-0.291913
0.0105938	-0.414024
-0.529521	0.274654
-0.162799	0.0453412
-0.0290292	-0.0187509
-0.45617	0.150033
-0.139708	0.230987
-0.00231245	0.203613
-0.35282	0.134969
-0.0867738	0.190748
-0.341183	0.0132819
-0.29411	0.227138
-0.185492	-0.249508
0.124452	-0.030034
0.076783	-0.0434882
0.0205282	-0.174556
0.0343022	-0.0987404
-0.0931515	0.0732421
0.136541	-0.0595579
-0.211656	-0.0182124
-0.158944	0.114715
-0.138796	-0.431681
0.0411514	-0.324192
-0.0337295	0.0724301
-0.213096	0.00223183
-0.0822441	0.0702311
-0.145355	0.0657157
-0.328971	-0.0822195
-0.210787	0.0652855
0.18396	0.023328
-0.0227891	0.077239
-0.31098	0.220567
-0.159309	-0.0574992
-0.0157256	0.109713
0.102998	0.0957902
0.0163789	-0.135096
-0.00718124	-0.203194
-0.00966232	0.607224
-0.127348	0.053112
-0.552733	0.0577216
-0.0471449	0.0393193
-0.489147	-0.0838885
-0.194971	-0.0136383
-0.0935456	-0.108752
0.111871	0.136997
0.035506	-0.461179
-0.148935	-0.0575718
-0.116251	-0.263387
-0.271962	-0.165333
-0.0599001	0.0686973
-0.491798	0.294567
0.319294	-0.0800054
0.301665	0.311811
-0.260991	0.0430077
-0.0856209	0.350382
-0.394845	0.118307
-0.319903	0.225338
-0.203133	0.184519
0.0633845	-0.202816
0.109644	0.250553
1	0
-0.391478	0.291904
0.0619157	0.569026
-0.00958833	-0.00183315
0.0755357	-0.0787662
0.0451836	-0.293679
-0.170242	-0.00834472
-0.210495	-0.276467
-0.228209	0.0378386
-0.0579126	-0.0347434
-0.0163604	0.123443
-0.0588474	-0.0662192
-0.153842	-0.0153601
-0.0493984	0.406545
-0.0258542	0.0498365
0.126068	-0.110012
0.110974	0.0210799
-0.402922	0.277309
-0.313947	0.124102
-0.760729	0.25808
-0.431365	0.108929
-0.213643	-0.470225
0.0567864	-0.178661
0.0140149	-0.297036
0.197347	0.0360569
0.114495	0.158368
-0.00119344	-0.269655
-0.0039277	-0.199549
-0.0996622	-0.0479227
0.0449246	0.00878399
0.00246908	0.00214367
-0.0014263	0.0190241
-0.45912	0.182227
-0.522265	0.0969788
-0.299971	0.0142981
0.0102992	-0.102015
0.126902	0.0212927
-0.029689	-0.0681675
-0.177858	-0.515072
-0.252653	0.0863664
-0.209859	-0.0285144
-0.0488996	-0.0276364
-0.292109	-0.0510467
-0.374662	-0.0132656
0.0910377	0.0157246
-0.226409	-0.352017
-0.141324	0.199751
-0.120904	-0.00481242
-0.241031	-0.104813
-0.0755826	0.0121742
-0.261559	0.183729
0.0621327	-0.080352
-0.159809	0.164922
-0.0450191	0.297673
0.0604456	0.0582038
-0.175591	0.444808
-0.268086	0.241513
-0.779376	0.0749347
-0.311174	-0.0326117
-0.0861231	-0.349435
-0.00747792	-0.061642
0.0332042	0.297102
0.0668456	0.201916
-0.0756447	-0.133446
0.0190051	-0.145252
0.164855	0.0246896
-0.016831	0.243273
-0.0126626	-0.490181
-0.309404	0.119616
-0.273815	0.0764793
-0.797682	0.185811
-0.0209431	-0.228053
-0.190841	0.1539
0.0382695	0.141896
-0.0233567	0.257323
-0.178929	-0.641951
-0.217004	-0.429423
-0.124884	0.354538
0.0387655	0.278569
-0.153757	0.0240104
-0.121631	-0.0622781
-0.317746	-0.155435
-0.124226	-0.105579
-0.111502	0.678125
-0.0769409	0.0694267
-0.06097	0.697367
-0.0624018	0.410325
-0.241936	-0.0130895
-0.178564	0.294375
-0.0978366	-0.281143
0.0323427	0.0786288
-0.440322	-0.114256
-0.151117	0.398305
-0.328749	-0.459434
0.00132254	0.15416
-0.144895	-0.186124
-0.125131	-0.19755
-0.378636	-0.399432
-0.140104	-0.0798325
-0.0350707	0.369955
-0.0537371	-0.00629978
-0.187084	-0.0625172
0.0308864	0.0435785
-0.319381	0.0417756
-0.133287	0.0720452
-0.238695	0.0747724
-0.506953	-0.592329
-0.38381	-0.141165
-0.230182	0.3271
-0.148814	0.0413528
-0.475741	-0.333213
-0.146622	-0.116552
-0.264769	-0.594964
0.023695	-0.188225
-0.164765	0.0453273
0.00753799	0.0993181
-0.161457	0.0588432
-0.530835	-0.43152
-0.169435	0.234134
0.0735229	0.406412
-0.259247	0.515822
0.167161	0.151322
-0.325471	0.174532
-0.0777822	-0.0574941
-0.0552499	-0.0964935
0.162306	-0.0341879
-0.0932187	0.568533
-0.0441537	0.00805443
-0.340701	0.167043
-0.367534	0.156396
0.211793	-0.19711
-0.0323664	-0.267508
-0.1051	-0.375744
-0.0331764	-0.212332
-0.0471018	0.331687
-0.00847143	-0.101684
0.0948604	-0.359009
-0.00153178	-0.0747044
-0.0271163	0.160368
-0.134211	0.348597
-0.0847873	0.12092
-0.384201	0.283537
-0.278299	0.0827938
-0.208301	-0.000774775
-0.688574	-0.113663
-0.429468	0.0216774
-0.0743586	-0.0269456
0.0499667	0.127118
-0.47262	-0.237718
-0.0642102	0.0611147
0.147913	-0.128939
0.145342	-0.202092
-0.12891	0.303171
-0.261712	0.0213567
-0.174609	0.0685177
-0.0746626	-0.0812158
-0.0566748	-0.203299
-0.380272	0.174893
-0.196285	-0.0987994
-0.120733	-0.0195674
-0.163934	-0.135505
-0.0448837	0.371231
0.238316	-0.0297293
-0.104994	-0.140085
0.0210809	0.128688
-0.0774839	0.0858902
0.00314861	-0.0792635
-0.00367868	0.0424264
-0.266763	-0.106783
-0.0861137	0.0264974
-0.358621	0.110672
-0.0346616	0.238255
-0.180639	-0.280635
-0.121926	-0.120246
0.136244	-0.0792192
-0.0339081	-0.0392692
0.184777	0.309855
0.0286375	0.148884
-0.0169276	-0.173227
-0.0680687	-0.115893
-0.0219817	0.112559
-0.0127204	0.0222349
-0.0117709	-0.0129409
-1	0
-0.752897	-0.234826
-0.558102	-0.038181
-0.275651	0.0700175
-0.483496	-0.00769238
-0.450469	-0.00313198
-0.158424	0.166774
-0.314195	0.0108469
-0.0832374	-0.0172335
-0.150139	-0.523758
-0.179449	-0.250818
-0.370029	0.358955
-0.286027	-0.484085
-0.0786327	-0.125923
-0.0593409	-0.0717768
-0.527279	0.563384
-0.364756	-0.0272767
-0.528892	0.0336062
-0.436383	0.228354
-0.267342	0.618837
-0.0514595	0.0391856
-0.0223427	0.414835
-0.0439312	0.358719
-0.0216562	0.0564642
-0.503477	-0.012217
-0.34956	0.168374
-0.29524	0.359844
-0.14039	0.057323
-0.15929	-0.13063
-0.0657531	-0.357027
0.0831145	-0.210558
-0.0688352	-0.0358023
-0.0872326	-0.134049
-0.0539975	-0.0275019
-0.170638	-0.336199
-0.0174532	-0.200411
0.0973843	0.503516
0.152546	-0.0640873
-0.320744	-0.573261
-0.0185597	0.12159
-0.572201	-0.446582
-0.0627175	-0.120196
-0.483532	0.445144
-0.540387	-0.129871
[truncated: 1,286 more rows]

## Sheet: Fig3a
Figure 3a: Population average responses for production and playback, divided by vocal suppression group
	Suppressed units (n-1508)							Middle units (n=1402)							Excited units (n=393)
	Vocal			Playback				Vocal			Playback				Vocal			Playback
Phrase	Mean FR	SEM	p-value	Mean FR	SEM	p-value		Mean FR	SEM	p-value	Mean FR	SEM	p-value		Mean FR	SEM	p-value	Mean FR	SEM	p-value
Baseline	0	0.186235		0	0.271728			0	0.297816		0	0.283186			0	0.529583		0	0.299758
1	-2.20466	0.142838	1.08866e-98	3.22956	0.169009	5.9948e-135		-0.277056	0.191105	4.31563e-07	5.32892	0.256254	5.3403e-133		5.59215	0.673298	1.438e-20	10.6421	0.761787	8.1457e-56
1.5	-1.26283	0.147632	2.21521e-51	1.86414	0.122071	3.51674e-64		-0.443539	0.1849	3.07758e-08	2.71167	0.16899	4.43948e-71		5.22012	0.650779	2.26876e-12	7.2432	0.545077	4.25377e-45
2	-1.97472	0.148272	7.17583e-83	1.09229	0.104317	1.47068e-28		0.0989271	0.246609	0.00064135	2.41947	0.208172	7.41897e-37		8.5968	0.833198	2.70504e-26	10.5744	0.820295	1.40166e-46
2.5	-1.41609	0.124477	3.43426e-56	0.810396	0.0818386	6.44513e-21		-1.07474	0.188694	2.28195e-22	1.33671	0.114378	8.07334e-24		3.54422	0.489844	1.34495e-09	4.74783	0.399211	2.61593e-36
3	-2.39794	0.138293	2.4247e-102	0.578947	0.0895706	1.07738e-06		-0.888472	0.202194	1.23557e-11	1.86869	0.191974	1.09397e-25		8.64884	0.942155	1.08179e-27	9.93975	0.801433	3.38202e-45
3.5	-1.97964	0.139908	1.43804e-76	0.405146	0.0661034	1.00421e-07		-0.918684	0.195735	2.28195e-22	0.907081	0.104001	1.22753e-11		2.5354	0.447571	1.59568e-06	3.95724	0.347898	3.82621e-30
4	-2.73271	0.138191	2.2106e-114	0.475538	0.0882986	7.52772e-08		-0.771333	0.203983	2.4435e-09	1.81279	0.182056	5.90483e-28		6.57938	0.632588	1.09372e-26	9.10924	0.748588	8.70723e-44
4.5	-1.90168	0.150132	1.25335e-73	0.359144	0.0735421	8.54489e-08		-1.09124	0.201512	1.87642e-20	1.05508	0.107025	1.23692e-22		1.78001	0.452469	0.00938581	3.96307	0.335103	8.83344e-33
5	-2.62105	0.134213	1.2934e-119	0.407047	0.0824052	7.18428e-05		-0.823584	0.188166	4.08271e-08	1.54565	0.1698	9.19028e-17		6.40821	0.566816	1.08179e-27	8.3991	0.72797	9.43098e-39
5.5	-2.14363	0.149602	8.40299e-83	0.481532	0.0730614	2.96664e-11		-1.41814	0.177121	4.88376e-22	1.12217	0.0991768	7.01787e-27		1.22976	0.433906	0.0754929	3.92026	0.34979	3.808e-32
6	-2.73872	0.137118	2.8721e-117	0.248036	0.0744309	0.00474377		-0.797449	0.204194	9.93267e-10	1.5486	0.162658	9.93693e-25		5.60624	0.612866	5.32382e-22	8.15346	0.716368	5.37752e-38
6.5	-1.97408	0.149464	7.60255e-70	0.288335	0.0668254	3.3106e-05		-1.21518	0.197918	7.20791e-21	1.04349	0.102559	2.32395e-22		1.25266	0.475935	0.0754929	3.87228	0.33666	1.85118e-32
7	-2.61544	0.14515	1.3836e-107	0.476365	0.0964761	0.00033463		-0.906949	0.199557	1.20148e-08	1.73831	0.175864	5.76665e-27		5.50768	0.551512	6.23001e-22	8.00357	0.71231	3.86237e-39
7.5	-2.08922	0.157096	9.59713e-75	0.347562	0.0678064	5.04665e-05		-1.3239	0.192015	4.25501e-21	1.18325	0.105665	1.83303e-30		1.46098	0.475798	0.0257957	3.63113	0.330569	7.12958e-28
8	-2.61312	0.154513	1.26371e-92	0.305362	0.0801662	0.0269739		-0.705733	0.197108	3.73731e-06	1.50991	0.15981	5.4079e-22		6.76801	0.608047	1.08179e-27	7.39358	0.665047	2.32378e-32
8.5	-1.86312	0.155289	5.22423e-60	0.422648	0.0823909	8.43138e-07		-1.10565	0.217524	2.28062e-17	1.27538	0.11123	2.20641e-32		1.40041	0.576656	0.0772274	3.94948	0.344768	1.56894e-30
9	-2.11053	0.187382	1.931e-70	0.405871	0.0793794	0.0562671		-0.00622918	0.240859	0.00333606	1.85655	0.166684	2.43148e-31		5.30947	0.647813	3.68382e-14	7.39478	0.646938	3.03977e-34
9.5	-1.97545	0.200507	9.20001e-51	0.584525	0.0934666	1.13277e-05		-1.03803	0.284135	6.01726e-12	1.53057	0.159393	2.74545e-25		1.68289	0.608589	0.0321551	4.1611	0.356549	1.33145e-28
10	-2.00562	0.241526	4.82068e-69	0.412056	0.0901809	0.130994		0.0920292	0.350909	0.00039847	1.55694	0.16534	1.01383e-19		7.44399	1.01071	1.60678e-15	7.2817	0.63052	8.83344e-33
10.5	-1.43953	0.258087	3.65005e-27	0.319041	0.0918954	0.580788		-0.365422	0.356376	3.08869e-05	0.867574	0.122766	6.13419e-09		2.50521	0.786564	0.0160445	3.70033	0.359363	3.72399e-23
Post	-0.500963	0.0533552	1.1343e-31	0.104588	0.0357359	5.62051e-09		-0.079728	0.0687986	0.810264	0.242603	0.0402495	8.22148e-13		0.728185	0.158134	9.74549e-07	0.137994	0.0613308	0.0295784
*note the 1/2 values are intervals

[truncated: 34 more sheets: Fig3b, Fig3c, Fig3d, Fig3e, Fig4a-c, Fig4d, Fig4e-f, Fig4f, Fig5a, Fig5b, Fig5c, Fig5d, Fig6ab, Fig6cde, Fig7a, Fig7bc, Sup Fig1b, Sup Fig1c, Sup Fig 1c, Sup Fig1cd …]
